# Supplementary material for: Brazilian biorepository to support genome-wide association studies of colorectal, breast, and cervical cancer
Source: iScience. 2026 Jul 27;29(8):116758. doi: 10.1016/j.isci.2026.116758 (PMC13429900; doi:10.1016/j.isci.2026.116758)
Supplement: Table S1. Individual ancestry components in Brazilian samples S2, related to Figure 5 [file mmc2.xlsx]

## Sheet: BreastCancer
Suplementary Table - Supervised ADMIXTURE analysis (K=4) showing individual European (EUR), African (AFR), Native American (AMR), and Asian (ASN) ancestry components in Brazilian breast cancer samples.
Sample ID	EUR	AFR	AMR	ASN
a550995-4444966-091623-507_B03.CEL	0.933301	0.029996	0.031642	0.005062
a550995-4444966-091623-507_C01.CEL	0.649596	0.276403	0.07271	0.00129
a550995-4444966-091623-507_C02.CEL	0.371751	0.536725	0.073104	0.01842
a550995-4444966-091623-507_C03.CEL	0.623159	0.077667	0.263006	0.036168
a550995-4444966-091623-507_C04.CEL	0.97624	0.006081	0.003066	0.014612
a550995-4444966-091623-507_C11.CEL	0.903623	0.06363	0.032736	1e-05
a550995-4444966-091623-507_E02.CEL	0.580455	0.312958	0.095907	0.01068
a550995-4444966-091623-507_E03.CEL	0.735507	0.046899	0.195987	0.021607
a550995-4444966-091623-507_E06.CEL	0.952767	0.033281	0.005507	0.008445
a550995-4444966-091623-507_F07.CEL	0.394588	0.499199	0.106203	1e-05
a550995-4444966-091623-507_G03.CEL	0.778179	0.10692	0.114891	1e-05
a550995-4444966-091623-507_G04.CEL	0.784276	0.136838	0.068185	0.010701
a550995-4444966-091623-507_G05.CEL	0.811994	0.07369	0.107976	0.00634
a550995-4444966-091623-507_G11.CEL	0.66994	0.218985	0.094677	0.016397
a550995-4444966-091623-507_G12.CEL	0.86485	0.051974	0.060583	0.022593
a550995-4444966-091623-507_H08.CEL	0.824942	0.101341	0.06898	0.004738
a550995-4444966-091623-509_A09.CEL	0.79147	0.11953	0.068324	0.020676
a550995-4444966-091623-509_B12.CEL	0.923218	0.031459	0.042729	0.002595
a550995-4444966-091623-509_C03.CEL	0.793914	0.125942	0.071676	0.008468
a550995-4444966-091623-509_C10.CEL	0.866199	0.076294	0.033285	0.024222
a550995-4444966-091623-509_D03.CEL	0.468484	0.418952	0.088147	0.024417
a550995-4444966-091623-509_E11.CEL	0.868511	0.042153	0.059094	0.030242
a550995-4444966-091623-509_F01.CEL	0.721871	0.188922	0.068265	0.020942
a550995-4444966-091623-509_F10.CEL	0.73815	0.184657	0.07306	0.004133
a550995-4444966-091623-509_G02.CEL	0.93307	0.018843	0.047102	0.000984
a550995-4444966-091623-509_G12.CEL	0.604204	0.315074	0.061007	0.019715
a550995-4444966-091623-511_A04.CEL	0.770279	0.166858	0.062852	1e-05
a550995-4444966-091623-511_B06.CEL	0.859281	0.091422	0.032947	0.01635
a550995-4444966-091623-511_D03.CEL	0.898679	0.052476	0.01756	0.031285
a550995-4444966-091623-511_E03.CEL	0.969907	1e-05	0.010839	0.019243
a550995-4444966-091623-511_E04.CEL	0.718172	0.203397	0.063928	0.014503
a550995-4444966-091623-511_E11.CEL	0.764966	0.178864	0.040819	0.015351
a550995-4444966-091623-511_F01.CEL	0.927382	0.067989	1e-05	0.004619
a550995-4444966-091623-511_F02.CEL	0.423394	0.48602	0.059626	0.030961
a550995-4444966-091623-511_G02.CEL	0.752518	0.179291	0.055588	0.012604
a550995-4444966-091623-511_G05.CEL	0.654025	0.288599	0.031308	0.026068
a550995-4444966-091623-511_H04.CEL	0.660085	0.236157	0.085127	0.018631
a550995-4444966-091623-511_H10.CEL	0.814932	0.118004	0.057078	0.009987
a550995-4444966-091623-511_H11.CEL	0.87339	0.067745	0.045403	0.013461
a550995-4444967-091723-526_A05.CEL	0.769801	0.140206	0.087047	0.002946
a550995-4444967-091723-526_A06.CEL	0.389101	0.455564	0.136946	0.018388
a550995-4444967-091723-526_A07.CEL	0.421833	0.531634	0.032609	0.013924
a550995-4444967-091723-526_B09.CEL	0.723833	0.202012	0.033083	0.041072
a550995-4444967-091723-526_C01.CEL	0.375518	0.351704	0.252261	0.020517
a550995-4444967-091723-526_C05.CEL	0.756704	0.100774	0.11352	0.029002
a550995-4444967-091723-526_C07.CEL	0.578711	0.385129	0.015981	0.020179
a550995-4444967-091723-526_D03.CEL	0.768082	0.116155	0.091093	0.024669
a550995-4444967-091723-526_E01.CEL	0.942984	0.034998	0.008195	0.013823
a550995-4444967-091723-526_F09.CEL	0.690972	0.21951	0.069321	0.020196
a550995-4444967-091723-526_F10.CEL	0.650254	0.214287	0.125817	0.009642
a550995-4444967-091723-526_G10.CEL	0.771143	0.096039	0.041866	0.090952
a550995-4444967-091723-526_H06.CEL	0.810382	0.115481	0.065091	0.009045
a550995-4444967-091723-529_A02.CEL	0.762	0.155661	0.062427	0.019911
a550995-4444967-091723-529_A04.CEL	0.795482	0.096699	0.089739	0.018081
a550995-4444967-091723-529_A06.CEL	0.773337	0.153061	0.061679	0.011923
a550995-4444967-091723-529_A07.CEL	0.427122	0.048832	0.518393	0.005653
a550995-4444967-091723-529_B01.CEL	0.601578	0.264033	0.108135	0.026253
a550995-4444967-091723-529_B02.CEL	0.969605	0.005739	0.00148	0.023176
a550995-4444967-091723-529_B03.CEL	0.908951	0.049404	0.032884	0.008762
a550995-4444967-091723-529_B04.CEL	0.826322	0.141017	0.025468	0.007192
a550995-4444967-091723-529_B08.CEL	0.583311	0.340909	0.062697	0.013083
a550995-4444967-091723-529_C01.CEL	0.542743	0.318765	0.128238	0.010254
a550995-4444967-091723-529_C02.CEL	0.872819	0.075274	0.037899	0.014008
a550995-4444967-091723-529_C04.CEL	0.519304	0.288204	0.172049	0.020443
a550995-4444967-091723-529_C05.CEL	0.645722	0.221636	0.125692	0.006949
a550995-4444967-091723-529_C06.CEL	0.672598	0.209474	0.091439	0.02649
a550995-4444967-091723-529_C07.CEL	0.681889	0.25456	0.057843	0.005708
a550995-4444967-091723-529_C09.CEL	0.652128	0.261832	0.079334	0.006705
a550995-4444967-091723-529_C11.CEL	0.595027	0.342125	0.062838	1e-05
a550995-4444967-091723-529_C12.CEL	0.853161	0.073998	0.065589	0.007252
a550995-4444967-091723-529_D06.CEL	0.788147	0.117493	0.079991	0.014369
a550995-4444967-091723-529_D08.CEL	0.663838	0.236114	0.085425	0.014623
a550995-4444967-091723-529_D09.CEL	0.615764	0.319953	0.051609	0.012674
a550995-4444967-091723-529_D10.CEL	0.937365	0.037063	0.015148	0.010425
a550995-4444967-091723-529_D11.CEL	0.784444	0.158596	1e-05	0.056949
a550995-4444967-091723-529_D12.CEL	0.785354	0.097473	0.107023	0.01015
a550995-4444967-091723-529_E01.CEL	0.621647	0.313098	0.060605	0.00465
a550995-4444967-091723-529_E03.CEL	0.625697	0.291187	0.083106	1e-05
a550995-4444967-091723-529_E05.CEL	0.717241	0.200772	0.077398	0.004589
a550995-4444967-091723-529_E06.CEL	0.722582	0.158825	0.086584	0.032009
a550995-4444967-091723-529_E07.CEL	0.613445	0.303129	0.083416	1e-05
a550995-4444967-091723-529_E08.CEL	0.775904	0.168095	0.052693	0.003307
a550995-4444967-091723-529_E09.CEL	0.867456	0.074164	0.034914	0.023466
a550995-4444967-091723-529_E10.CEL	0.785593	0.154327	0.046224	0.013856
a550995-4444967-091723-529_E11.CEL	0.833236	0.092396	0.057597	0.016771
a550995-4444967-091723-529_F04.CEL	0.610344	0.254795	0.124258	0.010602
a550995-4444967-091723-529_F06.CEL	0.629335	0.278003	0.092652	1e-05
a550995-4444967-091723-529_F07.CEL	0.641978	0.208052	0.119011	0.03096
a550995-4444967-091723-529_F08.CEL	0.817235	0.090899	0.080103	0.011763
a550995-4444967-091723-529_F09.CEL	0.684196	0.17689	0.129967	0.008948
a550995-4444967-091723-529_F11.CEL	0.673596	0.249657	0.070689	0.006057
a550995-4444967-091723-529_F12.CEL	0.700458	0.173972	0.099221	0.02635
a550995-4444967-091723-529_G01.CEL	0.75839	0.162076	0.061894	0.01764
a550995-4444967-091723-529_G02.CEL	0.847759	0.101301	0.029891	0.021048
a550995-4444967-091723-529_G03.CEL	0.917392	0.033044	0.024363	0.025202
a550995-4444967-091723-529_G04.CEL	0.844835	0.086236	0.061584	0.007345
a550995-4444967-091723-529_G05.CEL	0.875013	0.063682	0.036221	0.025083
a550995-4444967-091723-529_G06.CEL	0.817264	0.116239	0.057957	0.00854
a550995-4444967-091723-529_G07.CEL	0.89997	0.052722	0.033895	0.013413
a550995-4444967-091723-529_G08.CEL	0.808124	0.131222	0.030419	0.030234
a550995-4444967-091723-529_G09.CEL	0.628584	0.24357	0.114592	0.013254
a550995-4444967-091723-529_G10.CEL	0.653234	0.116664	0.209735	0.020368
a550995-4444967-091723-529_H02.CEL	0.788666	0.150921	0.04743	0.012982
a550995-4444967-091723-529_H05.CEL	0.867919	0.063326	0.036771	0.031985
a550995-4444967-091723-529_H07.CEL	0.811868	0.155487	0.032635	1e-05
a550995-4444967-091723-529_H10.CEL	0.701834	0.212614	0.054115	0.031438
a550995-4444967-091723-529_H12.CEL	0.631207	0.240244	0.112601	0.015948
a550995-4447267-091723-690_D02.CEL	0.858054	0.108968	0.009912	0.023065
a550995-4447267-091723-690_D06.CEL	0.966453	0.0063	0.014774	0.012474
a550995-4447267-091723-690_D10.CEL	0.890992	0.095007	0.011099	0.002902
a550995-4447267-091723-690_D12.CEL	0.950204	0.030608	0.012543	0.006644
a550995-4447267-091723-690_E04.CEL	0.605887	0.243089	0.135799	0.015225
a550995-4447267-091723-690_E05.CEL	0.14197	0.829427	0.012714	0.015889
a550995-4447267-091723-690_E09.CEL	0.740004	0.148195	0.110121	0.001679
a550995-4447267-091723-690_E11.CEL	0.914905	0.02313	0.015335	0.04663
a550995-4447267-091723-690_F01.CEL	0.249203	0.701406	0.031887	0.017504
a550995-4447267-091723-690_F06.CEL	0.773512	0.10536	0.101162	0.019966
a550995-4447267-091723-690_F08.CEL	0.954398	0.015056	0.006493	0.024052
a550995-4447267-091723-690_F09.CEL	0.843223	0.097445	0.040112	0.01922
a550995-4447267-091723-690_H03.CEL	0.758117	0.147739	0.045672	0.048472
a550995-4447267-091723-690_H09.CEL	0.582094	0.240624	0.12887	0.048411
a550995-4447267-091723-690_H10.CEL	0.545894	0.345189	0.103655	0.005263
a550995-4451217-111823-438_C01.CEL	0.75352	0.179342	0.055179	0.011958
a550995-4451217-111823-438_C07.CEL	0.778451	0.176742	0.044797	1e-05
a550995-4451217-111823-438_D04.CEL	0.93398	0.035807	0.008916	0.021298
a550995-4451217-111823-438_E05.CEL	0.873098	0.047216	0.047458	0.032228
a550995-4451217-111823-438_E06.CEL	0.89567	0.03027	0.03746	0.0366
a550995-4451217-111823-438_E07.CEL	0.904805	0.064214	0.02772	0.003262
a550995-4451217-111823-438_E08.CEL	0.791423	0.078265	0.111545	0.018766
a550995-4451217-111823-438_E10.CEL	0.481044	0.294365	0.188614	0.035977
a550995-4451217-111823-438_E11.CEL	0.823218	0.062808	0.082358	0.031617
a550995-4451217-111823-438_F01.CEL	0.622865	0.323173	0.053952	1e-05
a550995-4451217-111823-438_F02.CEL	0.757075	0.198532	0.043862	0.000531
a550995-4451217-111823-438_F07.CEL	0.671326	0.205876	0.097527	0.025271
a550995-4451217-111823-440_A09.CEL	0.667491	0.22847	0.104029	1e-05
a550995-4451217-111823-440_A10.CEL	0.821902	0.086606	0.067917	0.023576
a550995-4451217-111823-440_B05.CEL	0.833897	0.089177	0.076916	1e-05
a550995-4451217-111823-440_B06.CEL	0.697884	0.211887	0.090219	1e-05
a550995-4451217-111823-440_B12.CEL	0.873321	0.072645	0.036632	0.017403
a550995-4451217-111823-440_C06.CEL	0.825169	0.115285	0.058488	0.001057
a550995-4451217-111823-440_D09.CEL	0.572768	0.260155	0.128674	0.038402
a550995-4451217-111823-440_E09.CEL	0.905524	0.0266	0.046159	0.021717
a550995-4451217-111823-440_E10.CEL	0.920847	0.058716	0.020427	1e-05
a550995-4451217-111823-440_G04.CEL	0.5006	0.444056	0.049464	0.00588
a550995-4451217-111823-440_G10.CEL	0.818236	0.124986	0.035299	0.021479
a550995-4451217-111823-440_G11.CEL	0.5721	0.283445	0.144445	1e-05
a550995-4451217-111823-440_G12.CEL	0.478003	0.172987	0.303313	0.045697
a550995-4451217-111823-440_H01.CEL	0.91733	0.023319	0.032963	0.026388
a550995-4451217-111823-440_H02.CEL	0.704086	0.226224	0.058454	0.011236
a550995-4451217-111823-440_H04.CEL	0.828577	0.104262	0.063518	0.003643
a550995-4451217-111823-440_H05.CEL	0.940499	0.034194	0.004432	0.020875
a550995-4451217-111823-440_H06.CEL	0.588727	0.308069	0.09057	0.012634
a550995-4451217-111823-440_H08.CEL	0.41799	0.49212	0.068323	0.021567
a550995-4451217-111823-440_H10.CEL	0.809812	0.131062	0.0453	0.013825
a550995-4451217-111823-441_B07.CEL	0.630196	0.286735	0.070435	0.012634
a550995-4451217-111823-441_C04.CEL	0.248177	0.728111	0.023703	1e-05
a550995-4451217-111823-441_F11.CEL	0.839989	0.069956	0.082525	0.00753
a550995-4451217-111823-441_F12.CEL	0.849166	0.093468	0.045206	0.012161
a550995-4451217-111823-441_G01.CEL	0.773923	0.192703	0.033364	1e-05
a550995-4451217-111823-441_H08.CEL	0.549321	0.083213	0.316617	0.050849
a550995-4451217-111823-441_H09.CEL	0.713679	0.182686	0.102661	0.000975
a550995-4451217-111823-443_A03.CEL	0.574633	0.329178	0.081933	0.014256
a550995-4451217-111823-443_A04.CEL	0.737938	0.211449	0.050603	1e-05
a550995-4451217-111823-443_A05.CEL	0.58898	0.2839	0.10095	0.02617
a550995-4451217-111823-443_A06.CEL	0.467618	0.196261	0.314553	0.021569
a550995-4451217-111823-443_A07.CEL	0.63031	0.23609	0.107616	0.025985
a550995-4451217-111823-443_A08.CEL	0.710847	0.153498	0.126407	0.009248
a550995-4451217-111823-443_A09.CEL	0.84672	0.053056	0.077987	0.022237
a550995-4451217-111823-443_B04.CEL	0.31027	0.60577	0.06387	0.020091
a550995-4451217-111823-443_B05.CEL	0.686136	0.187951	0.11443	0.011482
a550995-4451217-111823-443_E08.CEL	0.96739	0.01638	0.002969	0.013261
a550995-4451217-111823-443_E11.CEL	0.767118	0.12093	0.0779	0.034053
a550995-4451217-111823-443_F01.CEL	0.581974	0.251924	0.148557	0.017545
a550995-4451217-111823-443_F02.CEL	0.719927	0.201124	0.068043	0.010907
a550995-4451217-111823-443_F03.CEL	0.742349	0.165644	0.083152	0.008854
a550995-4451217-111823-443_H03.CEL	0.735386	0.206494	0.053364	0.004756
a550995-4451217-111823-443_H04.CEL	0.780552	0.162526	0.056439	0.000483
a550995-4451217-111823-444_A09.CEL	0.836534	0.091372	0.06366	0.008434
a550995-4451217-111823-444_D01.CEL	0.830032	0.10402	0.040353	0.025595
a550995-4451217-111823-444_D04.CEL	0.750823	0.111105	0.123765	0.014307
a550995-4451217-111823-444_D05.CEL	0.660767	0.261577	0.076469	0.001187
a550995-4451217-111823-444_D07.CEL	0.619106	0.254271	0.108753	0.017869
a550995-4451217-111823-444_E01.CEL	0.933192	0.040489	0.025874	0.000445
a550995-4451217-111823-444_E02.CEL	0.804508	0.080603	0.100445	0.014445
a550995-4451217-111823-444_E03.CEL	0.625569	0.307114	0.046637	0.020679
a550995-4451217-111823-444_E06.CEL	0.935378	0.03345	0.020705	0.010468
a550995-4451217-111823-444_E08.CEL	0.617563	0.311632	0.070795	1e-05
a550995-4451217-111823-444_E10.CEL	0.58037	0.349028	0.06089	0.009712
a550995-4451217-111823-444_F03.CEL	0.66732	0.268777	0.029066	0.034837
a550995-4451217-111823-444_F04.CEL	0.948487	0.023991	0.011389	0.016134
a550995-4451217-111823-444_F05.CEL	0.857038	0.06836	0.064417	0.010185
a550995-4451217-111823-444_F07.CEL	0.757873	0.131719	0.089448	0.02096
a550995-4451217-111823-444_H08.CEL	0.689246	0.196724	0.107013	0.007017
a550995-4451217-111823-446_A04.CEL	0.73335	0.164269	0.091412	0.010969
a550995-4451217-111823-446_C12.CEL	0.723638	0.140623	0.117047	0.018692
a550995-4452193-010824-381_A01.CEL	0.760452	0.152206	0.079828	0.007514
a550995-4452193-010824-381_A02.CEL	0.773462	0.157088	0.050771	0.018679
a550995-4452193-010824-381_A03.CEL	0.891703	0.058548	0.03796	0.011788
a550995-4452193-010824-381_A04.CEL	0.47254	0.454061	0.07033	0.003068
a550995-4452193-010824-381_A05.CEL	0.807091	0.112921	0.055646	0.024342
a550995-4452193-010824-381_A06.CEL	0.882295	0.043049	0.036964	0.037692
a550995-4452194-121723-667_B02.CEL	0.638455	0.251	0.089882	0.020662
a550995-4452194-121723-667_B06.CEL	0.492338	0.173528	0.284109	0.050024
a550995-4452194-121723-667_C03.CEL	0.643315	0.284492	0.058569	0.013625
a550995-4452194-121723-667_D07.CEL	0.691618	0.263993	0.03593	0.00846
a550995-4452194-121723-667_G04.CEL	0.887071	0.072923	0.039995	1e-05
a550995-4452194-121723-667_H05.CEL	0.754214	0.135355	0.086624	0.023807
a550995-4452194-121723-667_H06.CEL	0.810997	0.112046	0.053492	0.023464
a550995-4452194-121723-668_B02.CEL	0.652093	0.254662	0.079578	0.013667
a550995-4452194-121723-668_B04.CEL	0.645971	0.235195	0.095296	0.023538
a550995-4452194-121723-668_C10.CEL	0.627047	0.322928	0.045311	0.004714
a550995-4452194-121723-668_D02.CEL	0.858857	0.040126	0.098892	0.002125
a550995-4452194-121723-668_D03.CEL	0.493758	0.425329	0.068419	0.012495
a550995-4452194-121723-668_D04.CEL	0.944204	0.024348	0.011173	0.020275
a550995-4452194-121723-668_D05.CEL	0.653594	0.293591	0.052805	1e-05
a550995-4452194-121723-668_D06.CEL	0.899937	0.031525	0.028865	0.039673
a550995-4452194-121723-668_E02.CEL	0.891338	0.049113	0.0572	0.002349
a550995-4452194-121723-668_F02.CEL	0.884499	0.049349	0.016809	0.049343
a550995-4452194-121723-668_H01.CEL	0.384062	0.547313	0.063024	0.005601
a550995-4452194-121723-668_H07.CEL	0.928315	0.050625	0.021049	1e-05
a550995-4464489-072424-024_C11.CEL	0.953451	0.027914	0.006428	0.012207
a550995-4464489-072424-024_C12.CEL	0.675343	0.251966	0.071754	0.000938
a550995-4464489-072424-024_D01.CEL	0.896141	0.066433	0.021564	0.015862
a550995-4464489-072424-024_D02.CEL	0.549844	0.401885	0.03042	0.017851
a550995-4464489-072424-024_D03.CEL	0.522719	0.381246	0.074121	0.021914
a550995-4464489-072424-024_D04.CEL	0.855813	0.097684	0.046494	1e-05
a550995-4464489-072424-024_D05.CEL	0.953384	0.007934	0.006106	0.032577
a550995-4464489-072424-024_D06.CEL	0.940531	0.017634	1e-05	0.041825
a550995-4464489-072424-024_D07.CEL	0.807746	0.138412	0.051868	0.001975
a550995-4464489-072424-024_D08.CEL	0.731569	0.198366	0.052507	0.017558
a550995-4464489-072424-024_D09.CEL	0.804924	0.052819	0.105451	0.036806
a550995-4464489-072424-024_D10.CEL	0.681351	0.215627	0.096954	0.006068
a550995-4464489-072424-024_D11.CEL	0.537764	0.206978	0.212707	0.04255
a550995-4464489-072424-024_D12.CEL	0.709605	0.236679	0.030189	0.023527
a550995-4464489-072424-024_E01.CEL	0.580833	0.315778	0.101684	0.001705
a550995-4464489-072424-024_E02.CEL	0.68711	0.226779	0.057106	0.029005
a550995-4464489-072424-024_E03.CEL	0.866079	0.089742	0.027759	0.01642
a550995-4464489-072424-024_E04.CEL	0.846937	0.06995	0.062385	0.020728
a550995-4464489-072424-024_E05.CEL	0.886444	0.07038	0.029701	0.013474
a550995-4464489-072424-024_E06.CEL	0.849981	0.08691	0.063099	1e-05
a550995-4464489-072424-024_E07.CEL	0.765785	0.121845	0.097046	0.015324
a550995-4464489-072424-024_E08.CEL	0.496454	0.416945	0.085512	0.001089
a550995-4464489-072424-024_E09.CEL	0.445649	0.504824	0.041814	0.007714
a550995-4464489-072424-024_E10.CEL	0.842269	0.070201	0.061813	0.025718
a550995-4464489-072424-024_E11.CEL	0.711964	0.198528	0.080158	0.009349
a550995-4464489-072424-024_F02.CEL	0.625596	0.211526	0.146085	0.016793
a550995-4464489-072424-024_F03.CEL	0.794877	0.096262	0.080743	0.028118
a550995-4464489-072424-024_F04.CEL	0.804606	0.0875	0.091268	0.016626
a550995-4464489-072424-024_F05.CEL	0.586189	0.314179	0.099622	1e-05
a550995-4464489-072424-024_F06.CEL	0.830457	0.109656	0.056157	0.00373
a550995-4464489-072424-024_F07.CEL	0.810857	0.040456	0.121179	0.027509
a550995-4464489-072424-024_F08.CEL	0.591444	0.278659	0.095272	0.034624
a550995-4464489-072424-024_F09.CEL	0.715702	0.165191	0.100164	0.018943
a550995-4464489-072424-024_F10.CEL	0.803823	0.120047	0.059698	0.016432
a550995-4464489-072424-024_F11.CEL	0.894498	0.035496	0.035124	0.034883
a550995-4464489-072424-024_F12.CEL	0.847446	0.082003	0.060023	0.010527
a550995-4464489-072424-024_G01.CEL	0.874997	0.069975	0.046589	0.00844
a550995-4464489-072424-024_G02.CEL	0.948066	0.012793	1e-05	0.03913
a550995-4464489-072424-024_G04.CEL	0.799134	0.089786	0.093991	0.017089
a550995-4464489-072424-024_G05.CEL	0.737135	0.18629	0.076565	1e-05
a550995-4464489-072424-024_G06.CEL	0.770936	0.114081	0.110006	0.004978
a550995-4464489-072424-024_G07.CEL	0.745452	0.183247	0.03687	0.034431
a550995-4464489-072424-024_G08.CEL	0.87442	0.068329	0.031972	0.025278
a550995-4464489-072424-024_G09.CEL	0.471449	0.467786	0.057253	0.003512
a550995-4464489-072424-024_G10.CEL	0.461049	0.312596	0.20262	0.023735
a550995-4464489-072424-024_G11.CEL	0.940116	0.012268	0.00027	0.047346
a550995-4464489-072424-024_G12.CEL	0.855112	0.078286	0.053708	0.012894
a550995-4464489-072424-024_H01.CEL	0.790106	0.141666	0.047245	0.020982
a550995-4464489-072424-024_H02.CEL	0.970904	0.023972	0.005114	1e-05
a550995-4464489-072424-024_H03.CEL	0.717228	0.21112	0.071643	1e-05
a550995-4464489-072424-024_H04.CEL	0.876721	0.069454	0.053815	1e-05
a550995-4464489-072424-024_H05.CEL	0.795196	0.114815	0.081572	0.008417
a550995-4464489-072424-024_H06.CEL	0.686766	0.252919	0.058552	0.001763
a550995-4464489-072424-024_H07.CEL	0.787703	0.096558	0.08804	0.027699
a550995-4464489-072424-024_H08.CEL	0.805657	0.088538	0.074349	0.031456
a550995-4464489-072424-024_H09.CEL	0.821786	0.147718	0.016857	0.013639
a550995-4464489-072424-024_H10.CEL	0.600879	0.334473	0.048368	0.01628
a550995-4464489-072424-024_H11.CEL	0.957607	1e-05	0.012777	0.029607
a550995-4464489-072424-024_H12.CEL	0.949691	0.018792	0.010549	0.020969
a550995-4485179-070725-755_A02.CEL	0.930291	0.024228	0.038812	0.006669
a550995-4485179-070725-755_A03.CEL	0.80844	0.135764	0.05547	0.000326
a550995-4485179-070725-755_A04.CEL	0.63691	0.316846	0.022232	0.024011
a550995-4485179-070725-755_A05.CEL	0.956627	0.024742	0.011525	0.007107
a550995-4485179-070725-755_A06.CEL	0.966491	0.006338	0.022483	0.004688
a550995-4485179-070725-755_A07.CEL	0.862597	0.064823	0.054263	0.018317
a550995-4485179-070725-755_A11.CEL	0.944094	0.015009	1e-05	0.040886
a550995-4485179-070725-755_B01.CEL	0.973029	0.004016	1e-05	0.022946
a550995-4485179-070725-755_B02.CEL	0.492439	0.447093	0.018725	0.041743
a550995-4485179-070725-755_B03.CEL	0.688567	0.178662	0.120752	0.012019
a550995-4485179-070725-755_B04.CEL	0.688441	0.198935	0.105526	0.007097
a550995-4485179-070725-755_B05.CEL	0.273284	0.608755	0.108463	0.009498
a550995-4485179-070725-755_B06.CEL	0.457621	0.163935	0.337681	0.040763
a550995-4485179-070725-755_B07.CEL	0.837904	0.08278	0.065199	0.014117
a550995-4485179-070725-755_B08.CEL	0.818542	0.087966	0.047883	0.045609
a550995-4485179-070725-755_B09.CEL	0.543805	0.337416	0.090025	0.028755
a550995-4485179-070725-755_B10.CEL	0.961682	0.009889	1e-05	0.028419
a550995-4485179-070725-755_B11.CEL	0.742453	0.178666	0.074162	0.004719
a550995-4485179-070725-755_B12.CEL	0.785545	0.143801	0.051386	0.019268
a550995-4485179-070725-755_C01.CEL	0.818985	0.093135	0.069129	0.018751
a550995-4485179-070725-755_C02.CEL	0.404625	0.48974	0.083656	0.021979
a550995-4485179-070725-755_C03.CEL	0.887943	0.036242	0.061398	0.014417
a550995-4485179-070725-755_C04.CEL	0.970872	0.008327	1e-05	0.02079
a550995-4485179-070725-755_C05.CEL	0.667949	0.218184	0.099577	0.014289
a550995-4485179-070725-755_C06.CEL	0.347614	0.572806	0.072222	0.007358
a550995-4485179-070725-755_C07.CEL	0.712469	0.176962	0.094145	0.016425
a550995-4485179-070725-755_C08.CEL	0.625488	0.3434	0.031102	1e-05
a550995-4485179-070725-755_C09.CEL	0.805558	0.047481	0.132851	0.01411
a550995-4485179-070725-755_C10.CEL	0.649074	0.227002	0.086633	0.037291
a550995-4485179-070725-755_C11.CEL	0.441334	0.446772	0.099767	0.012126
a550995-4485179-070725-755_C12.CEL	0.527774	0.411751	0.051707	0.008768
a550995-4485179-070725-755_D01.CEL	0.717452	0.140227	0.112	0.030321
a550995-4485179-070725-755_D02.CEL	0.502421	0.388589	0.097883	0.011107
a550995-4485179-070725-755_D03.CEL	0.659196	0.247954	0.066117	0.026734
a550995-4485179-070725-755_D04.CEL	0.470981	0.448428	0.063633	0.016958
a550995-4485179-070725-755_D05.CEL	0.468169	0.450746	0.061669	0.019417
a550995-4485179-070725-755_D06.CEL	0.700057	0.198706	0.096436	0.004801
a550995-4485179-070725-755_D07.CEL	0.676516	0.254794	0.059596	0.009093
a550995-4485179-070725-755_D08.CEL	0.536087	0.405875	0.058029	1e-05
a550995-4485179-070725-755_D09.CEL	0.182443	0.775958	0.024154	0.017445
a550995-4485179-070725-755_D10.CEL	0.943147	0.02476	0.000123	0.03197
a550995-4485179-070725-755_D11.CEL	0.642343	0.30284	0.045798	0.009019
a550995-4485179-070725-755_D12.CEL	0.90327	0.060843	0.026352	0.009534
a550995-4485179-070725-755_E01.CEL	0.962902	0.008023	0.00368	0.025395
a550995-4485179-070725-755_E02.CEL	0.298409	0.673259	0.028322	1e-05
a550995-4485179-070725-755_E03.CEL	0.859695	0.117052	0.023243	1e-05
a550995-4485179-070725-755_E04.CEL	0.562732	0.343892	0.069768	0.023608
a550995-4485179-070725-755_E05.CEL	0.496764	0.371964	0.111441	0.019831
a550995-4485179-070725-755_E06.CEL	0.238229	0.7212	0.027716	0.012856
a550995-4485179-070725-755_E07.CEL	0.73346	0.154946	0.100828	0.010766
a550995-4485179-070725-755_E08.CEL	0.710535	0.070874	0.203824	0.014767
a550995-4485179-070725-755_E09.CEL	0.830418	0.093131	0.061069	0.015381
a550995-4485179-070725-755_E10.CEL	0.625578	0.284888	0.083111	0.006424
a550995-4485179-070725-755_E11.CEL	0.816563	0.136228	0.043743	0.003466
a550995-4485179-070725-755_F01.CEL	0.679057	0.176369	0.1365	0.008074
a550995-4485179-070725-755_F02.CEL	0.972022	0.0126	0.00603	0.009348
a550995-4485179-070725-755_F03.CEL	0.471003	0.362109	0.14342	0.023469
a550995-4485179-070725-755_F04.CEL	0.573468	0.328776	0.082585	0.015171
a550995-4485179-070725-755_F05.CEL	0.934616	0.018397	0.005914	0.041072
a550995-4485179-070725-755_F06.CEL	0.557199	0.343789	0.080189	0.018823
a550995-4485179-070725-755_F07.CEL	0.716371	0.197455	0.065668	0.020505
a550995-4485179-070725-755_F08.CEL	0.44422	0.452802	0.079904	0.023074
a550995-4485179-070725-755_F10.CEL	0.777721	0.137855	0.056452	0.027973
a550995-4485179-070725-755_F11.CEL	0.580867	0.265144	0.127783	0.026206
a550995-4485179-070725-755_G01.CEL	0.927099	0.045586	0.004854	0.022461
a550995-4485179-070725-755_G02.CEL	0.551155	0.361346	0.071603	0.015897
a550995-4485179-070725-755_G03.CEL	0.377237	0.592641	0.030112	1e-05
a550995-4485179-070725-755_G04.CEL	0.749923	0.207649	0.03502	0.007408
a550995-4485179-070725-755_G05.CEL	0.768465	0.150989	0.063691	0.016855
a550995-4485179-070725-755_G06.CEL	0.872243	0.062683	0.065064	1e-05
a550995-4485179-070725-755_G07.CEL	0.685463	0.241314	0.073213	1e-05
a550995-4485179-070725-755_G08.CEL	0.947091	0.008952	0.004104	0.039853
a550995-4485179-070725-755_G09.CEL	0.898148	0.036064	0.030967	0.034821
a550995-4485179-070725-755_G10.CEL	0.481689	0.416052	0.088086	0.014174
a550995-4485179-070725-755_G11.CEL	0.802755	0.136713	0.056928	0.003604
a550995-4485179-070725-755_G12.CEL	0.755878	0.06479	0.172171	0.00716
a550995-4485179-070725-755_H02.CEL	0.739097	0.199834	0.061059	1e-05
a550995-4485181-071925-596_B04.CEL	0.454978	0.478189	0.054125	0.012708
a550995-4485181-071925-596_B05.CEL	0.715789	0.189746	0.086038	0.008428
a550995-4485181-071925-596_B06.CEL	0.958144	0.037962	0.003884	1e-05
a550995-4485181-071925-596_B07.CEL	0.891034	0.060387	0.04756	0.001019
a550995-4485181-071925-596_B08.CEL	0.953186	0.007554	0.001223	0.038037
a550995-4485181-071925-596_B09.CEL	0.783161	0.105171	0.060949	0.05072
a550995-4485181-071925-596_B10.CEL	0.56632	0.313056	0.10761	0.013015
a550995-4485181-071925-596_B11.CEL	0.903012	0.040677	0.032119	0.024191
a550995-4485181-071925-596_B12.CEL	0.787034	0.149307	0.052633	0.011026
a550995-4485181-071925-596_C01.CEL	0.756186	0.148594	0.09521	1e-05
a550995-4485181-071925-596_C02.CEL	0.492077	0.314757	0.170126	0.02304
a550995-4485181-071925-596_C03.CEL	0.895942	0.059199	0.011869	0.03299
a550995-4485181-071925-596_C04.CEL	0.932814	0.012038	0.009341	0.045807
a550995-4485181-071925-596_C05.CEL	0.513951	0.413889	0.07215	1e-05
a550995-4485181-071925-596_C06.CEL	0.651233	0.267373	0.061131	0.020262
a550995-4485181-071925-596_C07.CEL	0.685335	0.238574	0.067128	0.008964
a550995-4485181-071925-596_C08.CEL	0.930735	0.048672	0.020584	1e-05
a550995-4485181-071925-596_C09.CEL	0.92841	0.042028	0.018283	0.011278
a550995-4485181-071925-596_C10.CEL	0.326734	0.641772	0.028275	0.00322
a550995-4485181-071925-596_C11.CEL	0.970335	0.005057	0.006337	0.018271
a550995-4485181-071925-596_C12.CEL	0.666847	0.219119	0.098159	0.015875
a550995-4485181-071925-596_D01.CEL	0.66896	0.197325	0.119662	0.014053
a550995-4485181-071925-596_D02.CEL	0.690341	0.176597	0.101394	0.031669
a550995-4485181-071925-596_D03.CEL	0.742327	0.159929	0.082306	0.015437
a550995-4485181-071925-596_D04.CEL	0.563817	0.322573	0.097695	0.015915
a550995-4485181-071925-596_D05.CEL	0.935328	0.008047	1e-05	0.056615
a550995-4485181-071925-596_D06.CEL	0.965127	0.025051	0.009812	1e-05
a550995-4485181-071925-596_D09.CEL	0.943914	0.025566	0.007233	0.023286
a550995-4485181-071925-596_D10.CEL	0.882898	0.060414	0.035721	0.020967
a550995-4485181-071925-596_D11.CEL	0.397642	0.536564	0.064732	0.001062
a550995-4485181-071925-596_D12.CEL	0.930176	0.029967	0.029089	0.010768
a550995-4485181-071925-596_E01.CEL	0.700057	0.179014	0.096987	0.023942
a550995-4485181-071925-596_E02.CEL	0.848785	0.090813	0.024883	0.035519
a550995-4485181-071925-596_E03.CEL	0.695537	0.245796	0.043117	0.015551
a550995-4485181-071925-596_E04.CEL	0.648529	0.284849	0.056411	0.010212
a550995-4485181-071925-596_E05.CEL	0.682361	0.220765	0.085709	0.011166
a550995-4485181-071925-596_E06.CEL	0.82206	0.128895	0.040712	0.008332
a550995-4485181-071925-596_E07.CEL	0.442884	0.478727	0.060584	0.017805
a550995-4485181-071925-596_E08.CEL	0.846472	0.074317	0.05499	0.024221
a550995-4485181-071925-596_E09.CEL	0.607326	0.291239	0.074029	0.027406
a550995-4485181-071925-596_E10.CEL	0.762252	0.17274	0.042582	0.022426
a550995-4485181-071925-596_E11.CEL	0.948407	0.0402	0.011383	1e-05
a550995-4485181-071925-596_F02.CEL	0.709074	0.206733	0.072889	0.011303
a550995-4485181-071925-596_F03.CEL	0.779758	0.114354	0.094907	0.01098
a550995-4485181-071925-596_F04.CEL	0.785199	0.083227	0.118915	0.012659
a550995-4485181-071925-596_F05.CEL	0.635927	0.253299	0.0874	0.023374
a550995-4485181-071925-596_F06.CEL	0.446389	0.457081	0.084255	0.012275
a550995-4485181-071925-596_F07.CEL	0.891339	0.083247	0.020649	0.004765
a550995-4485181-071925-596_F08.CEL	0.917919	0.025115	0.038366	0.0186
a550995-4485181-071925-596_F09.CEL	0.67437	0.233658	0.091961	1e-05
a550995-4485181-071925-596_F10.CEL	0.737853	0.158124	0.070172	0.033851
a550995-4485181-071925-596_F11.CEL	0.549948	0.329306	0.118794	0.001952
a550995-4485181-071925-596_F12.CEL	0.776017	0.150152	0.058883	0.014948
a550995-4485181-071925-596_G02.CEL	0.575954	0.336689	0.087346	1e-05
a550995-4485181-071925-596_G03.CEL	0.906917	0.054679	0.028933	0.009472
a550995-4485181-071925-596_G04.CEL	0.716944	0.177174	0.086155	0.019727
a550995-4485181-071925-596_G05.CEL	0.880559	0.068973	0.050458	1e-05
a550995-4485181-071925-596_G06.CEL	0.736783	0.172843	0.076262	0.014112
a550995-4485181-071925-596_G07.CEL	0.874682	0.093254	0.023554	0.00851
a550995-4485181-071925-596_G08.CEL	0.617932	0.266446	0.10099	0.014633
a550995-4485181-071925-596_G09.CEL	0.445061	0.485574	0.069355	1e-05
a550995-4485181-071925-596_G10.CEL	0.891702	0.020166	0.042125	0.046007
a550995-4485181-071925-596_G11.CEL	0.844949	0.115153	0.028724	0.011174
a550995-4485181-071925-596_H01.CEL	0.777098	0.179465	0.043427	1e-05
a550995-4485181-071925-596_H02.CEL	0.807668	0.145542	0.023989	0.022801
a550995-4485181-071925-596_H03.CEL	0.565553	0.335651	0.071637	0.027159
a550995-4485181-071925-596_H04.CEL	0.214337	0.770262	0.015391	1e-05
a550995-4485181-071925-596_H05.CEL	0.673096	0.20138	0.119797	0.005726
a550995-4485181-071925-596_H07.CEL	0.912192	0.047428	0.023209	0.017171
a550995-4485181-071925-596_H08.CEL	0.70063	0.068209	0.186546	0.044615
a550995-4485181-071925-596_H09.CEL	0.563143	0.325126	0.098084	0.013647
a550995-4485181-071925-596_H10.CEL	0.854045	0.108198	0.024085	0.013671
a550995-4485181-071925-596_H11.CEL	0.821656	0.030564	0.122309	0.02547
a550995-4495112-100725-332_H02.CEL	0.584441	0.355344	0.048682	0.011533
a550995-4495112-100725-335_C03.CEL	0.771604	0.136805	0.066528	0.025063

## Sheet: CervicalCancer
Suplementary Table - Supervised ADMIXTURE analysis (K=4) showing individual European (EUR), African (AFR), Native American (AMR), and Asian (ASN) ancestry components in Brazilian cervical cancer samples.
Sample ID	EUR	AFR	AMR	ASN
a550995-4444966-091623-507_A04.CEL	0.558219	0.312123	0.110761	0.018897
a550995-4444966-091623-507_B04.CEL	0.949163	0.016578	0.010814	0.023445
a550995-4444966-091623-507_C05.CEL	0.766493	0.169865	0.063632	1e-05
a550995-4444966-091623-507_C07.CEL	0.943896	0.017484	0.009605	0.029014
a550995-4444966-091623-507_D06.CEL	0.688048	0.215495	0.070084	0.026372
a550995-4444966-091623-507_D12.CEL	0.463288	0.446484	0.090218	1e-05
a550995-4444966-091623-507_H06.CEL	0.881716	0.072503	0.045771	1e-05
a550995-4444966-091623-507_H11.CEL	0.542798	0.312535	0.108992	0.035675
a550995-4444966-091623-509_A03.CEL	0.245209	0.65704	0.06646	0.031291
a550995-4444966-091623-509_A08.CEL	0.713113	0.183054	0.083538	0.020296
a550995-4444966-091623-509_A11.CEL	0.593554	0.304991	0.064901	0.036554
a550995-4444966-091623-509_B01.CEL	0.673159	0.234029	0.067146	0.025666
a550995-4444966-091623-509_B02.CEL	0.824287	0.108203	0.046028	0.021482
a550995-4444966-091623-509_B03.CEL	0.536278	0.381268	0.06416	0.018295
a550995-4444966-091623-509_C07.CEL	0.916479	0.048224	0.0314	0.003898
a550995-4444966-091623-509_C08.CEL	0.701151	0.18881	0.079234	0.030806
a550995-4444966-091623-509_C09.CEL	0.723762	0.220695	0.042062	0.013481
a550995-4444966-091623-509_D04.CEL	0.656486	0.271353	0.059009	0.013152
a550995-4444966-091623-509_H09.CEL	0.820438	0.119334	0.03517	0.025059
a550995-4444966-091623-511_B02.CEL	0.76071	0.087668	0.107525	0.044097
a550995-4444966-091623-511_B03.CEL	0.810145	0.0786	0.082912	0.028343
a550995-4444966-091623-511_B04.CEL	0.71108	0.224239	0.052625	0.012056
a550995-4444966-091623-511_B05.CEL	0.658055	0.30341	0.038525	1e-05
a550995-4444966-091623-511_C02.CEL	0.579151	0.300127	0.102639	0.018083
a550995-4444966-091623-511_C03.CEL	0.725883	0.200918	0.064364	0.008835
a550995-4444966-091623-511_C04.CEL	0.850266	0.090812	0.037101	0.021821
a550995-4444966-091623-511_C05.CEL	0.671993	0.255596	0.056579	0.015832
a550995-4444966-091623-511_D04.CEL	0.640742	0.230703	0.100057	0.028498
a550995-4444966-091623-511_D12.CEL	0.615043	0.124889	0.222089	0.037979
a550995-4444966-091623-511_E01.CEL	0.599043	0.290302	0.107613	0.003042
a550995-4444966-091623-511_E02.CEL	0.49537	0.197279	0.24932	0.058031
a550995-4444966-091623-511_E09.CEL	0.954399	0.016224	0.002795	0.026582
a550995-4444966-091623-511_F07.CEL	0.560912	0.271842	0.128309	0.038938
a550995-4444966-091623-511_F09.CEL	0.462231	0.335185	0.185064	0.01752
a550995-4444966-091623-511_G01.CEL	0.534693	0.251177	0.184013	0.030116
a550995-4444966-091623-511_G06.CEL	0.651666	0.198895	0.123424	0.026015
a550995-4444967-091723-526_A04.CEL	0.734564	0.202058	0.047171	0.016208
a550995-4444967-091723-526_A08.CEL	0.790268	0.092274	0.086135	0.031323
a550995-4444967-091723-526_A09.CEL	0.803855	0.125003	0.041536	0.029606
a550995-4444967-091723-526_A11.CEL	0.413972	0.476451	0.090838	0.018739
a550995-4444967-091723-529_B11.CEL	0.550871	0.28205	0.146127	0.020953
a550995-4444967-091723-529_C03.CEL	0.179669	0.764726	0.05391	0.001696
a550995-4444967-091723-529_D01.CEL	0.616479	0.3389	0.03743	0.007191
a550995-4444967-091723-529_D02.CEL	0.916638	0.040299	0.022448	0.020614
a550995-4444967-091723-529_D07.CEL	0.779942	0.172516	0.047349	0.000192
a550995-4444967-091723-529_E02.CEL	0.669209	0.238588	0.06365	0.028552
a550995-4444967-091723-529_F01.CEL	0.454297	0.448742	0.062803	0.034158
a550995-4444967-091723-529_F02.CEL	0.59678	0.194698	0.168897	0.039624
a550995-4444967-091723-529_F03.CEL	0.731571	0.112104	0.126237	0.030088
a550995-4444967-091723-529_F10.CEL	0.416638	0.452061	0.101831	0.02947
a550995-4444967-091723-529_H03.CEL	0.801722	0.161315	0.023671	0.013291
a550995-4444967-091723-529_H04.CEL	0.460139	0.437084	0.083208	0.019569
a550995-4447267-091723-690_A07.CEL	0.765228	0.178625	0.037762	0.018384
a550995-4451217-111823-438_C06.CEL	0.626345	0.257422	0.098003	0.018231
a550995-4451217-111823-438_D01.CEL	0.826503	0.11808	0.043366	0.012051
a550995-4451217-111823-438_D03.CEL	0.308533	0.607886	0.062893	0.020689
a550995-4451217-111823-438_D12.CEL	0.724914	0.203211	0.066471	0.005405
a550995-4451217-111823-440_C12.CEL	0.753198	0.166982	0.061659	0.018161
a550995-4451217-111823-440_D01.CEL	0.902181	0.028164	0.041914	0.027742
a550995-4451217-111823-440_H03.CEL	0.864918	0.092961	0.029758	0.012364
a550995-4451217-111823-440_H07.CEL	0.807325	0.128561	0.041193	0.02292
a550995-4451217-111823-440_H11.CEL	0.95711	0.010682	1e-05	0.032199
a550995-4451217-111823-441_C08.CEL	0.721522	0.16938	0.08769	0.021408
a550995-4451217-111823-441_E02.CEL	0.865439	0.083657	0.050894	1e-05
a550995-4451217-111823-441_E03.CEL	0.561626	0.381605	0.045849	0.01092
a550995-4451217-111823-443_A02.CEL	0.709296	0.163806	0.09313	0.033769
a550995-4451217-111823-443_B01.CEL	0.645291	0.305836	0.048863	1e-05
a550995-4451217-111823-443_B02.CEL	0.65555	0.233196	0.082744	0.02851
a550995-4451217-111823-443_B03.CEL	0.413743	0.5081	0.071839	0.006318
a550995-4451217-111823-443_G10.CEL	0.694057	0.120745	0.156534	0.028665
a550995-4451217-111823-443_G11.CEL	0.595593	0.369269	0.024023	0.011115
a550995-4451217-111823-443_H01.CEL	0.921263	0.026436	0.038262	0.01404
a550995-4451217-111823-443_H02.CEL	0.60288	0.281612	0.090904	0.024605
a550995-4451217-111823-443_H06.CEL	0.780671	0.147232	0.057963	0.014134
a550995-4451217-111823-444_A04.CEL	0.82462	0.043406	0.085622	0.046352
a550995-4451217-111823-444_A06.CEL	0.782271	0.103062	0.073214	0.041452
a550995-4451217-111823-444_C06.CEL	0.500305	0.320442	0.158807	0.020447
a550995-4451217-111823-444_C07.CEL	0.700972	0.218199	0.065358	0.015471
a550995-4451217-111823-444_C08.CEL	0.719805	0.212456	0.061436	0.006303
a550995-4452194-121723-667_A01.CEL	0.627302	0.282705	0.072174	0.017818
a550995-4452194-121723-667_A03.CEL	0.442173	0.349483	0.158262	0.050081
a550995-4452194-121723-667_B07.CEL	0.590561	0.215742	0.164774	0.028923
a550995-4452194-121723-667_C01.CEL	0.615806	0.219638	0.134661	0.029894
a550995-4452194-121723-667_C02.CEL	0.900319	0.067362	0.020098	0.01222
a550995-4452194-121723-667_C07.CEL	0.646062	0.240404	0.084536	0.028997
a550995-4452194-121723-667_D04.CEL	0.815303	0.104645	0.076939	0.003113
a550995-4452194-121723-667_D05.CEL	0.528494	0.32558	0.135057	0.010869
a550995-4452194-121723-667_D06.CEL	0.934042	0.033058	0.011201	0.0217
a550995-4452194-121723-667_D11.CEL	0.511925	0.421917	0.052915	0.013243
a550995-4452194-121723-667_E04.CEL	0.456498	0.394975	0.140251	0.008277
a550995-4452194-121723-667_E05.CEL	0.780683	0.138509	0.080798	1e-05
a550995-4452194-121723-667_E06.CEL	0.893567	0.053498	0.032614	0.020321
a550995-4452194-121723-667_E07.CEL	0.958706	0.001297	0.004452	0.035545
a550995-4452194-121723-667_F10.CEL	0.664944	0.205028	0.115465	0.014562
a550995-4452194-121723-667_F11.CEL	0.749347	0.208766	0.025859	0.016028
a550995-4452194-121723-667_G01.CEL	0.603352	0.32903	0.060525	0.007093
a550995-4452194-121723-667_G07.CEL	0.510123	0.161498	0.275139	0.053241
a550995-4452194-121723-667_H07.CEL	0.682322	0.065814	0.202267	0.049597
a550995-4452194-121723-667_H08.CEL	0.743979	0.153154	0.077342	0.025526
a550995-4452194-121723-667_H10.CEL	0.939042	0.022832	1e-05	0.038115
a550995-4452194-121723-668_A04.CEL	0.720284	0.20223	0.066351	0.011134
a550995-4452194-121723-668_B03.CEL	0.538753	0.330566	0.128935	0.001746
a550995-4452194-121723-668_C08.CEL	0.833522	0.0856	0.056842	0.024036
a550995-4452194-121723-668_C09.CEL	0.600253	0.341147	0.05859	1e-05
a550995-4452194-121723-668_C11.CEL	0.761725	0.151624	0.069583	0.017068
a550995-4452194-121723-668_G03.CEL	0.767508	0.179482	0.040953	0.012057
a550995-4464489-072424-015_F03.CEL	0.57203	0.292463	0.110688	0.024818
a550995-4464489-072424-015_F04.CEL	0.7198	0.205222	0.061701	0.013277
a550995-4464489-072424-015_F05.CEL	0.809015	0.105306	0.072799	0.012881
a550995-4464489-072424-015_F06.CEL	0.534303	0.359137	0.085467	0.021093
a550995-4464489-072424-015_F07.CEL	0.729886	0.224704	0.045399	1e-05
a550995-4464489-072424-015_F08.CEL	0.539408	0.31309	0.122032	0.025469
a550995-4464489-072424-015_F09.CEL	0.759818	0.148174	0.071518	0.02049
a550995-4464489-072424-015_F10.CEL	0.928904	0.021414	0.021262	0.028419
a550995-4464489-072424-015_F11.CEL	0.714691	0.206058	0.059149	0.020102
a550995-4464489-072424-015_F12.CEL	0.382873	0.52526	0.073039	0.018828
a550995-4464489-072424-015_G01.CEL	0.926837	0.033245	0.023782	0.016136
a550995-4464489-072424-015_G02.CEL	0.655477	0.252811	0.058643	0.033069
a550995-4464489-072424-015_G03.CEL	0.836735	0.05692	0.072547	0.033798
a550995-4464489-072424-015_G04.CEL	0.852792	0.105836	0.020434	0.020938
a550995-4464489-072424-015_G05.CEL	0.790791	0.163959	0.04524	1e-05
a550995-4464489-072424-015_G06.CEL	0.663299	0.138352	0.174418	0.023931
a550995-4464489-072424-015_G07.CEL	0.847052	0.094832	0.050546	0.00757
a550995-4485181-071925-596_A01.CEL	0.606331	0.115737	0.228368	0.049565
a550995-4485181-071925-596_A02.CEL	0.70021	0.165612	0.108042	0.026135
a550995-4485181-071925-596_A04.CEL	0.60037	0.259422	0.116047	0.024161
a550995-4485181-071925-596_A05.CEL	0.721284	0.158811	0.070587	0.049318
a550995-4485181-071925-596_A06.CEL	0.387841	0.525927	0.078568	0.007665
a550995-4485181-071925-596_A07.CEL	0.93485	0.013533	0.018404	0.033213
a550995-4485181-071925-596_A09.CEL	0.706153	0.190377	0.079396	0.024075
a550995-4485181-071925-596_A10.CEL	0.559664	0.356999	0.059428	0.023909
a550995-4485181-071925-596_A11.CEL	0.360737	0.514059	0.102682	0.022522
a550995-4485181-071925-596_B01.CEL	0.790938	0.097882	0.090241	0.020939
a550995-4485181-071925-596_B02.CEL	0.666253	0.238915	0.06194	0.032892
a550995-4485181-071925-596_B03.CEL	0.429356	0.483517	0.068759	0.018367
a550995-4485182-072025-560_A05.CEL	0.690245	0.25813	0.03543	0.016195
a550995-4485182-072025-560_A07.CEL	0.680379	0.134503	0.149666	0.035452
a550995-4485182-072025-560_A08.CEL	0.784768	0.132233	0.08299	1e-05
a550995-4485182-072025-560_A09.CEL	0.803643	0.125234	0.064778	0.006344
a550995-4485182-072025-560_A10.CEL	0.631238	0.243282	0.09559	0.02989
a550995-4485182-072025-560_A11.CEL	0.697085	0.27601	0.020407	0.006498
a550995-4485182-072025-560_A12.CEL	0.035777	0.941183	0.004413	0.018628
a550995-4485182-072025-560_B01.CEL	0.487841	0.259342	0.213103	0.039714
a550995-4485182-072025-560_B02.CEL	0.861523	0.056683	0.071484	0.01031
a550995-4485182-072025-560_B03.CEL	0.644082	0.263391	0.056881	0.035646
a550995-4485182-072025-560_B04.CEL	0.360712	0.414663	0.202605	0.02202
a550995-4485182-072025-560_B05.CEL	0.464524	0.268188	0.219916	0.047373
a550995-4485182-072025-560_B06.CEL	0.653358	0.271548	0.058751	0.016343
a550995-4485182-072025-560_B07.CEL	0.512341	0.215476	0.2135	0.058683
a550995-4485182-072025-560_B08.CEL	0.851742	0.067578	0.065226	0.015453
a550995-4485182-072025-560_B09.CEL	0.817565	0.067654	0.099055	0.015726
a550995-4485182-072025-560_B10.CEL	0.588716	0.310661	0.078315	0.022308
a550995-4485182-072025-560_B11.CEL	0.466867	0.315876	0.17814	0.039116
a550995-4485182-072025-560_B12.CEL	0.858878	0.047848	0.065869	0.027404
a550995-4485182-072025-560_C01.CEL	0.740992	0.131773	0.087292	0.039943
a550995-4485182-072025-560_C02.CEL	0.85224	0.092798	0.046711	0.008251
a550995-4485182-072025-560_C03.CEL	0.80804	0.087089	0.080182	0.024689
a550995-4485182-072025-560_C04.CEL	0.221324	0.747249	0.01116	0.020267
a550995-4485182-072025-560_C05.CEL	0.758404	0.134696	0.09544	0.01146
a550995-4485182-072025-560_C06.CEL	0.420271	0.019542	0.503551	0.056636
a550995-4485182-072025-560_C07.CEL	0.796337	0.13887	0.041147	0.023647
a550995-4485182-072025-560_C08.CEL	0.673142	0.269466	0.049876	0.007517
a550995-4485182-072025-560_C09.CEL	0.699392	0.199753	0.066381	0.034474
a550995-4485182-072025-560_C10.CEL	0.649749	0.227562	0.10456	0.018128
a550995-4485182-072025-560_C11.CEL	0.633054	0.174649	0.165094	0.027203
a550995-4485182-072025-560_C12.CEL	0.625079	0.28048	0.067135	0.027305
a550995-4485182-072025-560_D01.CEL	0.559099	0.288324	0.122759	0.029819
a550995-4485182-072025-560_D02.CEL	0.419264	0.443883	0.099838	0.037014
a550995-4485182-072025-560_D03.CEL	0.650877	0.178265	0.142658	0.0282
a550995-4485182-072025-560_D04.CEL	0.35776	0.613756	0.021426	0.007057
a550995-4485182-072025-560_D05.CEL	0.947414	0.02273	0.005894	0.023962
a550995-4485182-072025-560_D06.CEL	0.764632	0.184535	0.047069	0.003764
a550995-4485182-072025-560_D07.CEL	0.384013	0.470871	0.110951	0.034166
a550995-4485182-072025-560_D08.CEL	0.625214	0.270645	0.081488	0.022653
a550995-4485182-072025-560_D09.CEL	0.782765	0.106875	0.090056	0.020303
a550995-4485182-072025-560_D10.CEL	0.78803	0.092374	0.091041	0.028556
a550995-4485182-072025-560_D11.CEL	0.363456	0.494215	0.105708	0.036622
a550995-4485182-072025-560_D12.CEL	0.700992	0.211617	0.064449	0.022941
a550995-4485182-072025-560_E01.CEL	0.52581	0.334749	0.109307	0.030134
a550995-4485182-072025-560_E02.CEL	0.785867	0.117261	0.07378	0.023092
a550995-4485182-072025-560_E03.CEL	0.507511	0.251101	0.20452	0.036868
a550995-4485182-072025-560_E04.CEL	0.546821	0.344159	0.090704	0.018316
a550995-4485182-072025-560_E05.CEL	0.648616	0.190199	0.122795	0.03839
a550995-4485182-072025-560_E06.CEL	0.711323	0.197672	0.063934	0.027071
a550995-4485182-072025-560_E07.CEL	0.758443	0.133089	0.066239	0.042228
a550995-4485182-072025-560_E08.CEL	0.791063	0.17082	0.012092	0.026026
a550995-4485182-072025-560_E09.CEL	0.832552	0.098049	0.057056	0.012343
a550995-4485182-072025-560_E10.CEL	0.820556	0.085193	0.084197	0.010053
a550995-4485182-072025-560_E11.CEL	0.460354	0.410141	0.11806	0.011445
a550995-4485182-072025-560_E12.CEL	0.025116	0.961445	0.004107	0.009332
a550995-4485182-072025-560_F01.CEL	0.66462	0.251127	0.081276	0.002977
a550995-4485182-072025-560_F02.CEL	0.778022	0.192571	0.021645	0.007762
a550995-4485182-072025-560_F03.CEL	0.522395	0.307539	0.136517	0.033549
a550995-4485182-072025-560_F04.CEL	0.869021	0.044217	0.052276	0.034485
a550995-4485182-072025-560_F05.CEL	0.774054	0.14169	0.06923	0.015027
a550995-4485182-072025-560_F06.CEL	0.863713	0.048753	0.058557	0.028977
a550995-4485182-072025-560_F07.CEL	0.597555	0.191628	0.160201	0.050616
a550995-4485182-072025-560_F08.CEL	0.61316	0.280049	0.078677	0.028115
a550995-4485182-072025-560_F09.CEL	0.673706	0.141706	0.15236	0.032228
a550995-4485182-072025-560_F10.CEL	0.639211	0.218731	0.125055	0.017003
a550995-4485182-072025-560_F11.CEL	0.460938	0.340828	0.168613	0.029621
a550995-4485182-072025-560_F12.CEL	0.872043	0.097191	1e-05	0.030757
a550995-4485182-072025-560_G01.CEL	0.802194	0.137008	0.060788	1e-05
a550995-4485182-072025-560_G02.CEL	0.696331	0.175441	0.076749	0.051478
a550995-4485182-072025-560_G03.CEL	0.731397	0.144479	0.107784	0.016341
a550995-4485182-072025-560_G04.CEL	0.612636	0.258631	0.128723	1e-05
a550995-4485182-072025-560_G05.CEL	0.835379	0.047572	0.084445	0.032604
a550995-4485182-072025-560_G06.CEL	0.752003	0.197874	0.041961	0.008162
a550995-4485182-072025-560_G07.CEL	0.596305	0.317938	0.061693	0.024065
a550995-4485182-072025-560_G08.CEL	0.126773	0.829922	0.021924	0.02138
a550995-4485182-072025-560_G09.CEL	0.556065	0.339854	0.08625	0.017831
a550995-4485182-072025-560_G10.CEL	0.789967	0.074767	0.135195	7.2e-05
a550995-4485182-072025-560_G11.CEL	0.885363	0.070847	0.036082	0.007708
a550995-4485182-072025-560_G12.CEL	0.783221	0.072378	0.107957	0.036444
a550995-4485182-072025-560_H01.CEL	0.550578	0.275256	0.147175	0.026991
a550995-4485182-072025-560_H02.CEL	0.664351	0.245952	0.077397	0.0123
a550995-4485182-072025-560_H03.CEL	0.594797	0.322939	0.075515	0.006748
a550995-4485182-072025-560_H05.CEL	0.534961	0.372346	0.08002	0.012673
a550995-4485182-072025-560_H06.CEL	0.535522	0.056942	0.34353	0.064006
a550995-4485182-072025-560_H07.CEL	0.619622	0.262932	0.09094	0.026506
a550995-4485182-072025-560_H08.CEL	0.726072	0.209948	0.044395	0.019586
a550995-4485182-072025-560_H09.CEL	0.288762	0.670789	0.030378	0.010072
a550995-4485182-072025-560_H10.CEL	0.61942	0.254552	0.091845	0.034183
a550995-4485182-072025-560_H11.CEL	0.612525	0.282156	0.081541	0.023779
a550995-4485182-072025-560_H12.CEL	0.791758	0.119579	0.060338	0.028325

## Sheet: ColorectalCancer
Suplementary Table - Supervised ADMIXTURE analysis (K=4) showing individual European (EUR), African (AFR), Native American (AMR), and Asian (ASN) ancestry components in Brazilian colorectal cancer samples.
Sample ID	EUR	AFR	AMR	ASN
a550995-4444966-091623-507_A03.CEL	0.88881	0.062214	0.04123	0.007747
a550995-4444966-091623-507_B01.CEL	0.883443	0.059072	0.034335	0.023149
a550995-4444966-091623-507_B02.CEL	0.685127	0.211853	0.091267	0.011754
a550995-4444966-091623-507_C06.CEL	0.801185	0.110305	0.062979	0.025531
a550995-4444966-091623-507_C10.CEL	0.888066	0.073227	0.038697	1e-05
a550995-4444966-091623-507_D11.CEL	0.94719	0.003706	0.00494	0.044164
a550995-4444966-091623-507_F06.CEL	0.903562	0.047231	0.041387	0.00782
a550995-4444966-091623-507_H03.CEL	0.819387	0.05023	0.108309	0.022074
a550995-4444966-091623-507_H04.CEL	0.968916	0.006149	0.007711	0.017225
a550995-4444966-091623-509_A04.CEL	0.547145	0.298338	0.151927	0.00259
a550995-4444966-091623-509_A10.CEL	0.775021	0.157121	0.057563	0.010295
a550995-4444966-091623-509_B10.CEL	0.883505	0.056628	0.038957	0.02091
a550995-4444966-091623-509_B11.CEL	0.908824	0.035198	0.053848	0.00213
a550995-4444966-091623-509_C02.CEL	0.45249	0.458206	0.075842	0.013462
a550995-4444966-091623-509_D10.CEL	0.76349	0.172413	0.062722	0.001374
a550995-4444966-091623-509_D11.CEL	0.867766	0.048935	0.022328	0.060971
a550995-4444966-091623-509_D12.CEL	0.936904	0.011703	0.028489	0.022904
a550995-4444966-091623-509_E01.CEL	0.662053	0.223972	0.089448	0.024527
a550995-4444966-091623-509_E02.CEL	0.801417	0.086526	0.107815	0.004242
a550995-4444966-091623-509_E03.CEL	0.907671	0.027862	0.0344	0.030067
a550995-4444966-091623-509_F07.CEL	0.756718	0.096954	0.12841	0.017917
a550995-4444966-091623-509_F08.CEL	0.595741	0.360606	0.030269	0.013384
a550995-4444966-091623-509_F11.CEL	0.600733	0.31326	0.074926	0.011081
a550995-4444966-091623-509_F12.CEL	0.860927	0.07987	0.03989	0.019313
a550995-4444966-091623-509_G01.CEL	0.890488	0.035351	0.01904	0.055121
a550995-4444966-091623-509_G09.CEL	0.651345	0.281126	0.045091	0.022438
a550995-4444966-091623-509_G10.CEL	0.930484	0.015049	0.040615	0.013851
a550995-4444966-091623-509_G11.CEL	0.728984	0.133689	0.123941	0.013386
a550995-4444966-091623-511_A02.CEL	0.959367	0.005362	0.003245	0.032025
a550995-4444966-091623-511_A03.CEL	0.785338	0.10383	0.102167	0.008666
a550995-4444966-091623-511_A05.CEL	0.48358	0.419786	0.088567	0.008067
a550995-4444966-091623-511_A06.CEL	0.781577	0.173389	0.045024	1e-05
a550995-4444966-091623-511_B08.CEL	0.762246	0.168175	0.066392	0.003187
a550995-4444966-091623-511_B09.CEL	0.948654	0.032407	0.008578	0.010361
a550995-4444966-091623-511_C06.CEL	0.89711	0.027127	0.044594	0.031168
a550995-4444966-091623-511_D02.CEL	0.404136	0.514002	0.075393	0.006469
a550995-4444966-091623-511_D11.CEL	0.925798	0.054519	0.014002	0.005681
a550995-4444966-091623-511_E10.CEL	0.439353	0.420081	0.131682	0.008883
a550995-4444966-091623-511_F04.CEL	0.805778	0.117888	0.066027	0.010307
a550995-4444966-091623-511_F08.CEL	0.537277	0.326724	0.107902	0.028098
a550995-4444966-091623-511_F12.CEL	0.782035	0.146056	0.065695	0.006213
a550995-4444966-091623-511_G03.CEL	0.2769	0.649872	0.065655	0.007574
a550995-4444966-091623-511_G04.CEL	0.901698	0.064543	0.017328	0.01643
a550995-4444966-091623-511_G07.CEL	0.850823	0.114285	0.023064	0.011828
a550995-4444967-091723-526_B06.CEL	0.868121	0.063951	0.057942	0.009985
a550995-4444967-091723-526_B08.CEL	0.901039	0.056172	0.021766	0.021023
a550995-4444967-091723-526_B10.CEL	0.915065	0.06077	0.015706	0.008459
a550995-4444967-091723-526_B11.CEL	0.783578	0.121353	0.062866	0.032203
a550995-4444967-091723-526_C10.CEL	0.944698	0.03354	0.006613	0.015149
a550995-4444967-091723-526_C11.CEL	0.506822	0.295088	0.191664	0.006426
a550995-4444967-091723-526_C12.CEL	0.816636	0.138377	0.044977	1e-05
a550995-4444967-091723-526_D02.CEL	0.596258	0.263704	0.136631	0.003407
a550995-4444967-091723-526_D11.CEL	0.907294	0.042044	0.043066	0.007596
a550995-4444967-091723-526_D12.CEL	0.629975	0.278708	0.087381	0.003935
a550995-4444967-091723-529_A09.CEL	0.645255	0.286898	0.062521	0.005326
a550995-4444967-091723-529_A10.CEL	0.890998	0.066395	0.031557	0.011051
a550995-4444967-091723-529_D03.CEL	0.77601	0.148456	0.058089	0.017445
a550995-4444967-091723-529_D04.CEL	0.571582	0.359186	0.061509	0.007723
a550995-4444967-091723-529_D05.CEL	0.942793	0.024098	0.008952	0.024157
a550995-4444967-091723-529_E04.CEL	0.857063	0.070876	0.060825	0.011236
a550995-4444967-091723-529_F05.CEL	0.817462	0.136726	0.04144	0.004372
a550995-4444967-091723-529_G12.CEL	0.953889	0.032823	0.012728	0.000559
a550995-4444967-091723-529_H01.CEL	0.839134	0.120142	0.037504	0.003221
a550995-4444967-091723-529_H06.CEL	0.501929	0.081497	0.384506	0.032068
a550995-4444967-091723-529_H08.CEL	0.725581	0.160946	0.093032	0.020441
a550995-4444967-091723-529_H09.CEL	0.928971	0.03366	0.018356	0.019013
a550995-4447267-091723-690_C12.CEL	0.579045	0.362991	0.049785	0.008179
a550995-4447267-091723-690_D08.CEL	0.521175	0.351692	0.10592	0.021213
a550995-4447267-091723-690_F10.CEL	0.821523	0.087579	0.063321	0.027577
a550995-4447267-091723-690_F12.CEL	0.535769	0.369179	0.082547	0.012505
a550995-4447267-091723-690_G01.CEL	0.863802	0.04646	0.075954	0.013785
a550995-4447267-091723-690_G03.CEL	0.839104	0.052975	0.088684	0.019236
a550995-4447267-091723-690_G06.CEL	0.839584	0.035265	0.10708	0.018072
a550995-4447267-091723-690_G08.CEL	0.675846	0.239322	0.073151	0.011682
a550995-4447267-091723-690_G10.CEL	0.811245	0.131822	0.053686	0.003247
a550995-4451217-111823-438_A11.CEL	0.950364	0.010193	0.014644	0.024799
a550995-4451217-111823-438_B02.CEL	0.978569	0.009823	0.011598	1e-05
a550995-4451217-111823-438_B03.CEL	0.814498	0.122257	0.028855	0.03439
a550995-4451217-111823-438_B04.CEL	0.726838	0.131468	0.141684	1e-05
a550995-4451217-111823-438_C03.CEL	0.484603	0.45074	0.062549	0.002109
a550995-4451217-111823-438_C04.CEL	0.799297	0.129087	0.033092	0.038524
a550995-4451217-111823-438_C05.CEL	0.900321	0.019039	0.055152	0.025489
a550995-4451217-111823-438_C08.CEL	0.491104	0.419145	0.085832	0.003919
a550995-4451217-111823-438_F11.CEL	0.700597	0.214318	0.050672	0.034413
a550995-4451217-111823-438_F12.CEL	0.770796	0.166376	0.048139	0.014689
a550995-4451217-111823-440_E11.CEL	0.933466	0.017216	1e-05	0.049308
a550995-4451217-111823-440_F04.CEL	0.624879	0.339853	0.035259	1e-05
a550995-4451217-111823-441_B12.CEL	0.949056	0.01743	0.006819	0.026695
a550995-4451217-111823-441_C03.CEL	0.314376	0.640251	0.019847	0.025526
a550995-4451217-111823-441_C09.CEL	0.537093	0.328925	0.10913	0.024853
a550995-4451217-111823-441_D04.CEL	0.703711	0.121833	0.156515	0.017941
a550995-4451217-111823-441_D05.CEL	0.661352	0.23347	0.093886	0.011291
a550995-4451217-111823-441_G02.CEL	0.604741	0.306178	0.059968	0.029114
a550995-4451217-111823-441_G03.CEL	0.907924	0.032009	0.025257	0.03481
a550995-4451217-111823-443_A10.CEL	0.856136	0.107279	0.032192	0.004394
a550995-4451217-111823-443_C05.CEL	0.493038	0.193205	0.285461	0.028296
a550995-4451217-111823-443_D04.CEL	0.967996	0.010784	1e-05	0.021211
a550995-4451217-111823-443_E09.CEL	0.833074	0.086951	0.06749	0.012485
a550995-4451217-111823-443_E10.CEL	0.463373	0.408352	0.109173	0.019102
a550995-4451217-111823-443_H05.CEL	0.888421	0.059061	0.009969	0.042549
a550995-4451217-111823-444_C02.CEL	0.160432	0.766831	0.06705	0.005687
a550995-4451217-111823-444_C03.CEL	0.732851	0.184239	0.057612	0.025298
a550995-4451217-111823-444_D09.CEL	0.804287	0.100767	0.080791	0.014155
a550995-4451217-111823-444_G05.CEL	0.738644	0.234399	0.026946	1e-05
a550995-4451217-111823-444_G07.CEL	0.798758	0.076765	0.073459	0.051017
a550995-4451217-111823-444_G09.CEL	0.831124	0.095047	0.054857	0.018972
a550995-4451217-111823-444_H02.CEL	0.942101	0.03184	0.010858	0.015202
a550995-4452193-010824-381_C04.CEL	0.80939	0.101875	0.056188	0.032547
a550995-4452193-010824-381_C05.CEL	0.649886	0.233629	0.095308	0.021177
a550995-4452193-010824-381_F06.CEL	0.808225	0.106048	0.068863	0.016864
a550995-4452194-121723-666_A02.CEL	0.729389	0.180099	0.079623	0.010889
a550995-4452194-121723-666_A04.CEL	0.878513	0.067322	0.052643	0.001521
a550995-4452194-121723-666_A05.CEL	0.677358	0.302985	0.018674	0.000983
a550995-4452194-121723-666_A06.CEL	0.520266	0.422094	0.05763	1e-05
a550995-4452194-121723-666_A07.CEL	0.759113	0.157884	0.058061	0.024943
a550995-4452194-121723-666_A08.CEL	0.930837	0.04222	0.026934	1e-05
a550995-4452194-121723-666_A09.CEL	0.787177	0.175423	0.035456	0.001944
a550995-4452194-121723-666_A10.CEL	0.979942	0.006963	1e-05	0.013085
a550995-4452194-121723-666_A11.CEL	0.882269	0.036737	0.060378	0.020615
a550995-4452194-121723-666_B01.CEL	0.505223	0.343675	0.147501	0.003601
a550995-4452194-121723-666_B02.CEL	0.882068	0.0378	0.070595	0.009538
a550995-4452194-121723-666_B03.CEL	0.901158	0.022242	1e-05	0.07659
a550995-4452194-121723-666_B04.CEL	0.837225	0.084871	0.048434	0.02947
a550995-4452194-121723-666_B05.CEL	0.905399	0.042172	0.02991	0.022519
a550995-4452194-121723-666_B06.CEL	0.907044	0.054053	0.033221	0.005682
a550995-4452194-121723-666_B07.CEL	0.750661	0.181328	0.055376	0.012635
a550995-4452194-121723-666_B08.CEL	0.823302	0.097679	0.069184	0.009835
a550995-4452194-121723-666_B09.CEL	0.827829	0.105422	0.059487	0.007262
a550995-4452194-121723-666_B11.CEL	0.781537	0.166554	0.038281	0.013628
a550995-4452194-121723-666_B12.CEL	0.781966	0.117133	0.088131	0.012769
a550995-4452194-121723-666_C01.CEL	0.545248	0.283344	0.162099	0.009308
a550995-4452194-121723-666_C02.CEL	0.962444	0.00339	1e-05	0.034156
a550995-4452194-121723-666_C03.CEL	0.871465	0.009793	0.086748	0.031994
a550995-4452194-121723-666_C04.CEL	0.725935	0.198507	0.072381	0.003177
a550995-4452194-121723-666_C05.CEL	0.875471	0.035301	0.05993	0.029298
a550995-4452194-121723-666_C06.CEL	0.894125	0.047801	0.027862	0.030212
a550995-4452194-121723-666_C07.CEL	0.769068	0.088973	0.128467	0.013492
a550995-4452194-121723-666_C08.CEL	0.221654	0.715961	0.053688	0.008697
a550995-4452194-121723-666_C09.CEL	0.7958	0.107264	0.087768	0.009169
a550995-4452194-121723-666_C10.CEL	0.120094	0.830555	0.035037	0.014314
a550995-4452194-121723-666_C11.CEL	0.678588	0.24283	0.055346	0.023236
a550995-4452194-121723-666_C12.CEL	0.806151	0.132394	0.051734	0.009721
a550995-4452194-121723-666_D01.CEL	0.923934	0.046006	0.017969	0.012091
a550995-4452194-121723-666_D02.CEL	0.412979	0.549184	0.0336	0.004237
a550995-4452194-121723-666_D03.CEL	0.866724	0.073402	0.039857	0.020017
a550995-4452194-121723-666_D04.CEL	0.669452	0.267774	0.062763	1e-05
a550995-4452194-121723-666_D05.CEL	0.659506	0.238557	0.098025	0.003912
a550995-4452194-121723-666_D06.CEL	0.710684	0.204605	0.079966	0.004745
a550995-4452194-121723-666_D07.CEL	0.719224	0.238133	0.032981	0.009662
a550995-4452194-121723-666_D08.CEL	0.864766	0.0889	0.028916	0.017418
a550995-4452194-121723-666_D09.CEL	0.481842	0.445638	0.07251	1e-05
a550995-4452194-121723-666_D10.CEL	0.818883	0.146927	0.03418	1e-05
a550995-4452194-121723-666_D11.CEL	0.700033	0.269652	0.013921	0.016394
a550995-4452194-121723-666_D12.CEL	0.770965	0.150595	0.07843	1e-05
a550995-4452194-121723-666_E02.CEL	0.633367	0.32199	0.033154	0.011489
a550995-4452194-121723-666_E03.CEL	0.303156	0.571537	0.099053	0.026254
a550995-4452194-121723-666_E04.CEL	0.581646	0.263238	0.13625	0.018866
a550995-4452194-121723-666_E05.CEL	0.926338	0.024633	1e-05	0.049019
a550995-4452194-121723-666_E06.CEL	0.851656	0.103979	0.038058	0.006307
a550995-4452194-121723-666_E07.CEL	0.503286	0.332855	0.137692	0.026167
a550995-4452194-121723-666_E08.CEL	0.872179	0.080747	0.047065	1e-05
a550995-4452194-121723-666_E09.CEL	0.698447	0.187208	0.102356	0.011989
a550995-4452194-121723-666_E10.CEL	0.824787	0.082638	0.07247	0.020105
a550995-4452194-121723-666_E11.CEL	0.946101	0.009431	0.005873	0.038595
a550995-4452194-121723-666_F01.CEL	0.913586	0.051245	0.024511	0.010658
a550995-4452194-121723-666_F02.CEL	0.787477	0.12894	0.077033	0.00655
a550995-4452194-121723-666_F03.CEL	0.872494	0.090687	0.036808	1e-05
a550995-4452194-121723-666_F04.CEL	0.310892	0.14609	0.537309	0.005709
a550995-4452194-121723-666_F05.CEL	0.786532	0.063149	0.146527	0.003791
a550995-4452194-121723-666_F06.CEL	0.721646	0.203749	0.071018	0.003587
a550995-4452194-121723-666_F07.CEL	0.728893	0.165331	0.083604	0.022173
a550995-4452194-121723-666_F08.CEL	0.888185	0.041976	0.06529	0.004549
a550995-4452194-121723-666_F09.CEL	0.886046	0.037172	0.076772	1e-05
a550995-4452194-121723-666_F10.CEL	0.60134	0.333029	0.065621	1e-05
a550995-4452194-121723-666_F12.CEL	0.969452	0.017775	0.008284	0.004488
a550995-4452194-121723-666_G01.CEL	0.518728	0.43519	0.039012	0.00707
a550995-4452194-121723-666_G02.CEL	0.945724	0.016311	0.008391	0.029574
a550995-4452194-121723-666_G03.CEL	0.907962	0.05718	0.029014	0.005844
a550995-4452194-121723-666_G04.CEL	0.755099	0.134904	0.106029	0.003968
a550995-4452194-121723-666_G05.CEL	0.941842	0.033731	0.004224	0.020203
a550995-4452194-121723-666_G06.CEL	0.404607	0.546065	0.044505	0.004823
a550995-4452194-121723-666_G07.CEL	0.843725	0.06885	0.051106	0.03632
a550995-4452194-121723-666_G08.CEL	0.867309	0.033133	0.067717	0.031841
a550995-4452194-121723-666_G09.CEL	0.945671	0.01833	0.022538	0.01346
a550995-4452194-121723-666_G10.CEL	0.929229	0.031421	0.033811	0.005539
a550995-4452194-121723-666_G11.CEL	0.8112	0.056279	0.122832	0.009689
a550995-4452194-121723-666_G12.CEL	0.861213	0.086725	0.048483	0.003579
a550995-4452194-121723-666_H01.CEL	0.840896	0.070567	0.088526	1e-05
a550995-4452194-121723-666_H02.CEL	0.709393	0.211567	0.056764	0.022276
a550995-4452194-121723-666_H03.CEL	0.923404	0.029672	0.03894	0.007984
a550995-4452194-121723-666_H04.CEL	0.625743	0.246443	0.119432	0.008383
a550995-4452194-121723-666_H05.CEL	0.86025	0.090159	0.043542	0.006049
a550995-4452194-121723-666_H06.CEL	0.404935	0.382027	0.168171	0.044868
a550995-4452194-121723-666_H07.CEL	0.865832	0.032074	0.102084	1e-05
a550995-4452194-121723-666_H08.CEL	0.723063	0.215939	0.060988	1e-05
a550995-4452194-121723-666_H09.CEL	0.588077	0.259116	0.139088	0.013719
a550995-4452194-121723-666_H10.CEL	0.948373	0.020316	0.004278	0.027032
a550995-4452194-121723-666_H11.CEL	0.833511	0.086301	0.072547	0.007641
a550995-4452194-121723-666_H12.CEL	0.873424	0.031285	0.043694	0.051597
a550995-4452194-121723-667_A02.CEL	0.588368	0.300429	0.099179	0.012024
a550995-4452194-121723-667_A04.CEL	0.659836	0.288168	0.046815	0.005181
a550995-4452194-121723-667_B03.CEL	0.873644	0.047493	0.059338	0.019525
a550995-4452194-121723-667_B04.CEL	0.910225	0.046833	0.026337	0.016605
a550995-4452194-121723-667_B05.CEL	0.820702	0.085261	0.092907	0.00113
a550995-4452194-121723-667_B08.CEL	0.762865	0.168568	0.042092	0.026474
a550995-4452194-121723-667_C04.CEL	0.572124	0.390254	0.02145	0.016172
a550995-4452194-121723-667_D08.CEL	0.946496	0.021403	0.000291	0.031811
a550995-4452194-121723-667_D09.CEL	0.782875	0.117618	0.081715	0.017791
a550995-4452194-121723-667_D10.CEL	0.663684	0.185483	0.149959	0.000874
a550995-4452194-121723-667_E08.CEL	0.587207	0.320055	0.082022	0.010715
a550995-4452194-121723-667_E09.CEL	0.56196	0.408561	0.022224	0.007255
a550995-4452194-121723-667_E11.CEL	0.75036	0.148448	0.091476	0.009717
a550995-4452194-121723-667_F01.CEL	0.773961	0.152711	0.073318	1e-05
a550995-4452194-121723-667_F12.CEL	0.946381	0.030534	0.015664	0.007421
a550995-4452194-121723-667_G05.CEL	0.389537	0.56323	0.037911	0.009322
a550995-4452194-121723-667_G06.CEL	0.794633	0.118567	0.065861	0.02094
a550995-4452194-121723-667_H09.CEL	0.803035	0.126221	0.061556	0.009188
a550995-4452194-121723-668_A02.CEL	0.827213	0.108297	0.051603	0.012888
a550995-4452194-121723-668_A03.CEL	0.797893	0.0527	0.120913	0.028494
a550995-4452194-121723-668_A05.CEL	0.772914	0.14014	0.074427	0.012519
a550995-4452194-121723-668_B01.CEL	0.833284	0.07789	0.066169	0.022656
a550995-4452194-121723-668_B05.CEL	0.357968	0.550647	0.07002	0.021364
a550995-4452194-121723-668_B06.CEL	0.747008	0.092969	0.128852	0.031171
a550995-4452194-121723-668_B12.CEL	0.956701	0.006607	0.001233	0.03546
a550995-4452194-121723-668_C01.CEL	0.847809	0.077279	0.07104	0.003872
a550995-4452194-121723-668_C02.CEL	0.783722	0.118331	0.096147	0.0018
a550995-4452194-121723-668_C03.CEL	0.843123	0.095004	0.039545	0.022328
a550995-4452194-121723-668_D07.CEL	0.956461	0.008932	8.4e-05	0.034524
a550995-4452194-121723-668_D08.CEL	0.49992	0.39874	0.096581	0.004759
a550995-4452194-121723-668_E04.CEL	0.542688	0.073398	0.350374	0.033541
a550995-4452194-121723-668_F03.CEL	0.861447	0.059706	0.060951	0.017897
a550995-4452194-121723-668_F04.CEL	0.801948	0.097689	0.091359	0.009004
a550995-4452194-121723-668_F09.CEL	0.653074	0.234617	0.112299	1e-05
a550995-4452194-121723-668_F10.CEL	0.673274	0.227036	0.084953	0.014736
a550995-4452194-121723-668_H08.CEL	0.896568	0.061056	0.042367	1e-05
a550995-4456146-031624-346_A02.CEL	0.899959	0.04001	0.059936	9.5e-05
a550995-4456146-031624-346_A03.CEL	0.817196	0.115974	0.05225	0.01458
a550995-4456146-031624-346_A05.CEL	0.451465	0.496352	0.052173	1e-05
a550995-4456146-031624-346_A06.CEL	0.57357	0.291036	0.124859	0.010535
a550995-4456146-031624-346_A07.CEL	0.948813	0.006317	0.001879	0.042991
a550995-4456146-031624-346_A08.CEL	0.647381	0.209386	0.120542	0.022691
a550995-4456146-031624-346_A09.CEL	0.795796	0.166867	0.037327	1e-05
a550995-4456146-031624-346_A10.CEL	0.909178	0.03668	0.031602	0.02254
a550995-4456146-031624-346_A11.CEL	0.590984	0.253664	0.148118	0.007233
a550995-4456146-031624-346_B01.CEL	0.957536	0.018554	0.006967	0.016942
a550995-4456146-031624-346_B02.CEL	0.559084	0.349468	0.081688	0.00976
a550995-4456146-031624-346_B03.CEL	0.827225	0.092795	0.046462	0.033518
a550995-4456146-031624-346_B04.CEL	0.479028	0.445365	0.066284	0.009323
a550995-4456146-031624-346_B05.CEL	0.963473	0.005665	1e-05	0.030852
a550995-4456146-031624-346_B06.CEL	0.853532	0.070407	0.076051	1e-05
a550995-4456146-031624-346_B07.CEL	0.96431	0.033843	1e-05	0.001837
a550995-4456146-031624-346_B08.CEL	0.900163	0.02919	0.032357	0.03829
a550995-4456146-031624-346_B09.CEL	0.875713	0.046362	0.053904	0.02402
a550995-4456146-031624-346_B10.CEL	0.847612	0.061704	0.068549	0.022136
a550995-4456146-031624-346_B11.CEL	0.939444	0.014175	1e-05	0.04637
a550995-4456146-031624-346_B12.CEL	0.595416	0.328277	0.065727	0.01058
a550995-4456146-031624-346_C01.CEL	0.840227	0.075972	0.059747	0.024054
a550995-4456146-031624-346_C02.CEL	0.950549	0.027435	0.0065	0.015516
a550995-4456146-031624-346_C03.CEL	0.835273	0.041135	0.105392	0.018199
a550995-4456146-031624-346_C04.CEL	0.804909	0.097527	0.097554	1e-05
a550995-4456146-031624-346_C06.CEL	0.352075	0.581425	0.042033	0.024467
a550995-4456146-031624-346_C08.CEL	0.501795	0.412958	0.079025	0.006222
a550995-4456146-031624-346_C10.CEL	0.80345	0.133909	0.062631	1e-05
a550995-4456146-031624-346_C11.CEL	0.903415	0.059252	0.010007	0.027326
a550995-4456146-031624-346_C12.CEL	0.914643	0.042455	0.031923	0.010979
a550995-4456146-031624-346_D01.CEL	0.911589	0.047906	0.022174	0.018331
a550995-4456146-031624-346_D02.CEL	0.979538	0.007963	0.007342	0.005157
a550995-4456146-031624-346_D03.CEL	0.600892	0.240809	0.155652	0.002646
a550995-4456146-031624-346_D04.CEL	0.890455	0.064399	0.018443	0.026703
a550995-4456146-031624-346_D05.CEL	0.467625	0.454259	0.067307	0.010809
a550995-4456146-031624-346_D07.CEL	0.887511	0.077171	0.018044	0.017275
a550995-4456146-031624-346_D09.CEL	0.910054	0.020633	0.037767	0.031545
a550995-4456146-031624-346_D11.CEL	0.593962	0.295733	0.103417	0.006887
a550995-4456146-031624-346_D12.CEL	0.968724	0.007179	0.00512	0.018976
a550995-4456146-031624-346_E01.CEL	0.878075	0.070102	0.042657	0.009165
a550995-4456146-031624-346_E02.CEL	0.92147	0.022501	0.00496	0.051069
a550995-4456146-031624-346_E03.CEL	0.83384	0.098249	0.039892	0.02802
a550995-4456146-031624-346_E04.CEL	0.649954	0.233925	0.111586	0.004534
a550995-4456146-031624-346_E05.CEL	0.893275	0.059149	0.025473	0.022103
a550995-4456146-031624-346_E06.CEL	0.896296	0.048988	0.054705	1e-05
a550995-4456146-031624-346_E07.CEL	0.818428	0.04526	0.102215	0.034097
a550995-4456146-031624-346_E08.CEL	0.622167	0.285211	0.053183	0.039438
a550995-4456146-031624-346_E09.CEL	0.619411	0.355504	0.016125	0.008961
a550995-4456146-031624-346_E10.CEL	0.354851	0.53285	0.086439	0.025859
a550995-4456146-031624-346_E11.CEL	0.954913	0.000787	1e-05	0.04429
a550995-4456146-031624-346_F01.CEL	0.583583	0.382545	0.033862	1e-05
a550995-4456146-031624-346_F02.CEL	0.748668	0.012242	0.195132	0.043958
a550995-4456146-031624-346_F03.CEL	0.778905	0.187535	0.03355	1e-05
a550995-4456146-031624-346_F05.CEL	0.956807	0.030483	0.000753	0.011957
a550995-4456146-031624-346_F06.CEL	0.948045	0.006752	1e-05	0.045193
a550995-4456146-031624-346_F07.CEL	0.485573	0.388108	0.124843	0.001477
a550995-4456146-031624-346_F08.CEL	0.854541	0.089611	0.055838	1e-05
a550995-4456146-031624-346_F09.CEL	0.729694	0.166069	0.089783	0.014453
a550995-4456146-031624-346_F10.CEL	0.779613	0.17358	0.046797	1e-05
a550995-4456146-031624-346_F11.CEL	0.965563	0.024409	0.010019	1e-05
a550995-4456146-031624-346_F12.CEL	0.953962	0.010432	0.004804	0.030801
a550995-4456146-031624-346_G01.CEL	0.880582	0.069958	0.031256	0.018204
a550995-4456146-031624-346_G02.CEL	0.962153	0.015457	0.011824	0.010565
a550995-4456146-031624-346_G03.CEL	0.881726	0.064891	0.036602	0.016781
a550995-4456146-031624-346_G04.CEL	0.959203	0.025482	0.002083	0.013232
a550995-4456146-031624-346_G05.CEL	0.908697	0.04483	0.035542	0.010931
a550995-4456146-031624-346_G06.CEL	0.841118	0.104043	0.029583	0.025256
a550995-4456146-031624-346_G07.CEL	0.837622	0.116298	0.04607	1e-05
a550995-4456146-031624-346_G08.CEL	0.727446	0.058816	0.163547	0.050191
a550995-4456146-031624-346_G09.CEL	0.823612	0.083322	0.082467	0.010598
a550995-4456146-031624-346_G10.CEL	0.592084	0.271175	0.107387	0.029355
a550995-4456146-031624-346_G11.CEL	0.71334	0.225168	0.061483	1e-05
a550995-4456146-031624-346_G12.CEL	0.946947	0.023539	1e-05	0.029504
a550995-4456146-031624-346_H01.CEL	0.797347	0.150248	0.048964	0.003441
a550995-4456146-031624-346_H02.CEL	0.399562	0.564688	0.03574	1e-05
a550995-4456146-031624-346_H03.CEL	0.66774	0.240997	0.052	0.039263
a550995-4456146-031624-346_H04.CEL	0.94865	1e-05	0.020104	0.031237
a550995-4456146-031624-346_H05.CEL	0.821993	0.081224	0.083518	0.013264
a550995-4456146-031624-346_H06.CEL	0.592635	0.292781	0.101226	0.013358
a550995-4456146-031624-346_H07.CEL	0.961338	0.023457	0.006089	0.009116
a550995-4456146-031624-346_H08.CEL	0.91176	0.015379	0.009535	0.063326
a550995-4456146-031624-346_H09.CEL	0.862202	0.064111	0.057565	0.016121
a550995-4456146-031624-346_H10.CEL	0.98003	0.006808	1e-05	0.013152
a550995-4456146-031624-346_H11.CEL	0.845427	0.056776	0.070326	0.027471
a550995-4456146-031624-346_H12.CEL	0.868753	0.068103	0.055316	0.007829
a550995-4464489-072424-016_A01.CEL	0.685321	0.201873	0.108231	0.004575
a550995-4464489-072424-016_A02.CEL	0.96205	0.024966	0.007768	0.005216
a550995-4464489-072424-016_A03.CEL	0.784304	0.107142	0.094826	0.013727
a550995-4464489-072424-016_A04.CEL	0.828933	0.112479	0.040608	0.017981
a550995-4464489-072424-016_A05.CEL	0.857502	0.086792	0.025413	0.030294
a550995-4464489-072424-016_A06.CEL	0.426141	0.510852	0.062997	1e-05
a550995-4464489-072424-016_A07.CEL	0.973864	0.003774	0.002116	0.020246
a550995-4464489-072424-019_A01.CEL	0.784139	0.104236	0.111615	1e-05
a550995-4464489-072424-019_A02.CEL	0.551168	0.329794	0.11317	0.005868
a550995-4464489-072424-019_A03.CEL	0.576547	0.30001	0.117988	0.005455
a550995-4464489-072424-019_A04.CEL	0.864198	0.067579	0.036735	0.031488
a550995-4464489-072424-019_A05.CEL	0.923153	0.01149	0.004025	0.061332
a550995-4464489-072424-019_A06.CEL	0.714998	0.15324	0.115644	0.016117
a550995-4464489-072424-019_A07.CEL	0.897282	0.045304	0.052143	0.005271
a550995-4464489-072424-019_A08.CEL	0.637566	0.244667	0.096933	0.020834
a550995-4464489-072424-019_A09.CEL	0.943109	0.041392	0.015489	1e-05
a550995-4464489-072424-019_A11.CEL	0.667205	0.26365	0.057031	0.012114
a550995-4464489-072424-019_B01.CEL	0.989414	0.010566	1e-05	1e-05
a550995-4464489-072424-019_B02.CEL	0.381466	0.061554	0.553396	0.003583
a550995-4464489-072424-019_B03.CEL	0.818786	0.076281	0.080264	0.024669
a550995-4464489-072424-019_B04.CEL	0.520356	0.299933	0.167123	0.012588
a550995-4464489-072424-019_B05.CEL	0.804801	0.061021	0.107595	0.026583
a550995-4464489-072424-019_B06.CEL	0.579231	0.301886	0.087127	0.031756
a550995-4464489-072424-019_B08.CEL	0.806183	0.144338	0.041163	0.008315
a550995-4464489-072424-019_B09.CEL	0.803581	0.154705	0.031954	0.00976
a550995-4464489-072424-019_B10.CEL	0.829682	0.09267	0.068694	0.008954
a550995-4464489-072424-019_B11.CEL	0.576277	0.264119	0.155327	0.004278
a550995-4464489-072424-019_B12.CEL	0.920436	0.043054	0.022897	0.013614
a550995-4464489-072424-019_C01.CEL	0.842867	0.109641	0.042829	0.004662
a550995-4464489-072424-019_C02.CEL	0.945523	0.012507	0.002146	0.039824
a550995-4464489-072424-019_C03.CEL	0.881658	0.027652	0.069785	0.020905
a550995-4464489-072424-019_C04.CEL	0.823714	0.040835	0.095468	0.039983
a550995-4464489-072424-019_C05.CEL	0.743463	0.202239	0.046661	0.007637
a550995-4464489-072424-019_C06.CEL	0.526352	0.359626	0.101323	0.012699
a550995-4464489-072424-019_C07.CEL	0.680204	0.278212	0.03644	0.005144
a550995-4464489-072424-019_C08.CEL	0.781807	0.051931	0.132359	0.033903
a550995-4464489-072424-019_C09.CEL	0.698317	0.175787	0.101249	0.024647
a550995-4464489-072424-019_C10.CEL	0.687948	0.252325	0.059716	1e-05
a550995-4464489-072424-019_C11.CEL	0.833423	0.041899	1e-05	0.124669
a550995-4464489-072424-019_C12.CEL	0.854306	0.066445	0.079239	1e-05
a550995-4464489-072424-019_D01.CEL	0.748286	0.089299	0.131082	0.031333
a550995-4464489-072424-019_D02.CEL	0.907876	0.040498	0.050728	0.000898
a550995-4464489-072424-019_D03.CEL	0.666694	0.262856	0.052466	0.017984
a550995-4464489-072424-019_D04.CEL	0.888601	0.037638	0.065104	0.008657
a550995-4464489-072424-019_D05.CEL	0.605295	0.29562	0.078808	0.020277
a550995-4464489-072424-019_D06.CEL	0.972482	0.009741	0.000541	0.017236
a550995-4464489-072424-019_D07.CEL	0.831376	0.063836	0.092315	0.012473
a550995-4464489-072424-019_D08.CEL	0.787746	0.158446	0.053798	1e-05
a550995-4464489-072424-019_D09.CEL	0.851861	0.082332	0.058752	0.007055
a550995-4464489-072424-019_D10.CEL	0.706777	0.074356	0.202824	0.016043
a550995-4464489-072424-019_D11.CEL	0.538423	0.366354	0.091154	0.004069
a550995-4464489-072424-019_D12.CEL	0.8007	0.106602	0.07565	0.017048
a550995-4464489-072424-019_E01.CEL	0.671239	0.261061	0.063175	0.004524
a550995-4464489-072424-019_E02.CEL	0.907958	0.05634	0.035692	1e-05
a550995-4464489-072424-019_E03.CEL	0.912981	0.064161	0.019823	0.003035
a550995-4464489-072424-019_E04.CEL	0.707485	0.181994	0.110512	1e-05
a550995-4464489-072424-019_E06.CEL	0.79134	0.161849	0.039373	0.007438
a550995-4464489-072424-019_E07.CEL	0.581258	0.376155	0.038926	0.003662
a550995-4464489-072424-019_E08.CEL	0.788161	0.14053	0.070104	0.001205
a550995-4464489-072424-019_E09.CEL	0.829194	0.095415	0.072969	0.002422
a550995-4464489-072424-019_E10.CEL	0.587431	0.355778	0.053426	0.003366
a550995-4464489-072424-019_E11.CEL	0.858414	0.049203	0.076453	0.01593
a550995-4464489-072424-019_F03.CEL	0.855935	0.047314	0.070001	0.026751
a550995-4464489-072424-019_F04.CEL	0.757437	0.176434	0.055257	0.010872
a550995-4464489-072424-019_F05.CEL	0.832568	0.108661	0.051464	0.007308
a550995-4464489-072424-019_F06.CEL	0.886397	0.066004	0.016823	0.030776
a550995-4464489-072424-019_F07.CEL	0.889205	0.044341	0.066444	1e-05
a550995-4464489-072424-019_F08.CEL	0.954371	0.014243	0.001373	0.030012
a550995-4464489-072424-019_F09.CEL	0.896454	0.02603	0.04927	0.028246
a550995-4464489-072424-019_F11.CEL	0.859764	0.116022	0.009453	0.014761
a550995-4464489-072424-019_F12.CEL	0.935307	0.048502	0.016181	1e-05
a550995-4464489-072424-019_G01.CEL	0.88456	0.033591	0.055879	0.02597
a550995-4464489-072424-019_G02.CEL	0.883804	0.049862	0.04927	0.017064
a550995-4464489-072424-019_G03.CEL	0.826585	0.095598	0.055621	0.022196
a550995-4464489-072424-019_G04.CEL	0.756588	0.187599	0.047437	0.008376
a550995-4464489-072424-019_G05.CEL	0.839153	0.077049	0.079476	0.004321
a550995-4464489-072424-019_G06.CEL	0.582772	0.339161	0.067712	0.010355
a550995-4464489-072424-019_G07.CEL	0.552607	0.399985	0.022358	0.02505
a550995-4464489-072424-019_G08.CEL	0.749822	0.057526	0.175817	0.016835
a550995-4464489-072424-019_G09.CEL	0.900037	0.045985	0.035054	0.018924
a550995-4464489-072424-019_G10.CEL	0.766577	0.091078	0.117659	0.024686
a550995-4464489-072424-019_G11.CEL	0.418893	0.296681	0.254739	0.029687
a550995-4464489-072424-019_G12.CEL	0.564924	0.223019	0.186064	0.025994
a550995-4464489-072424-019_H01.CEL	0.768103	0.150365	0.080274	0.001258
a550995-4464489-072424-019_H02.CEL	0.716568	0.247829	0.035593	1e-05
a550995-4464489-072424-019_H03.CEL	0.758036	0.21107	0.016695	0.014199
a550995-4464489-072424-019_H04.CEL	0.79839	0.131429	0.058197	0.011983
a550995-4464489-072424-019_H05.CEL	0.866293	0.058891	0.06773	0.007086
a550995-4464489-072424-019_H06.CEL	0.792655	0.142939	0.055162	0.009244
a550995-4464489-072424-019_H07.CEL	0.840594	0.104023	0.049315	0.006068
a550995-4464489-072424-019_H08.CEL	0.291615	0.548553	0.126441	0.033392
a550995-4464489-072424-019_H09.CEL	0.340676	0.595469	0.060097	0.003759
a550995-4464489-072424-019_H10.CEL	0.736429	0.211128	0.051686	0.000758
a550995-4464489-072424-019_H12.CEL	0.962393	0.009181	1e-05	0.028416
a550995-4464489-072424-020_A01.CEL	0.929768	0.042524	0.027698	1e-05
a550995-4464489-072424-020_A02.CEL	0.857342	0.056355	0.073345	0.012958
a550995-4464489-072424-020_A03.CEL	0.579741	0.334459	0.062768	0.023032
a550995-4464489-072424-020_A06.CEL	0.882141	0.058613	0.020429	0.038817
a550995-4464489-072424-020_A07.CEL	0.770377	0.088266	0.11714	0.024216
a550995-4464489-072424-020_A08.CEL	0.572886	0.324324	0.10278	1e-05
a550995-4464489-072424-020_A09.CEL	0.91245	0.059249	0.021367	0.006933
a550995-4464489-072424-020_A10.CEL	0.944949	0.004226	1e-05	0.050815
a550995-4464489-072424-020_A11.CEL	0.751742	0.13228	0.094561	0.021418
a550995-4464489-072424-020_B01.CEL	0.957642	0.006868	0.004671	0.030819
a550995-4464489-072424-020_B02.CEL	0.889592	0.04959	0.059239	0.001579
a550995-4464489-072424-020_B03.CEL	0.840119	0.121856	0.038015	1e-05
a550995-4464489-072424-020_B04.CEL	0.718951	0.218047	0.062992	1e-05
a550995-4464489-072424-020_B06.CEL	0.755971	0.142894	0.084789	0.016347
a550995-4464489-072424-020_B07.CEL	0.844343	0.08709	0.068557	1e-05
a550995-4464489-072424-020_B08.CEL	0.886564	0.057834	0.039983	0.015619
a550995-4464489-072424-020_B09.CEL	0.628245	0.333729	0.025726	0.0123
a550995-4464489-072424-020_B10.CEL	0.724744	0.187962	0.08306	0.004234
a550995-4464489-072424-020_B11.CEL	0.74511	0.128039	0.109563	0.017289
a550995-4464489-072424-020_B12.CEL	0.812568	0.101622	0.064369	0.021441
a550995-4464489-072424-020_C01.CEL	0.755907	0.143977	0.100106	1e-05
a550995-4464489-072424-020_C02.CEL	0.523407	0.379792	0.077996	0.018805
a550995-4464489-072424-020_C03.CEL	0.495791	0.445604	0.029625	0.028979
a550995-4464489-072424-020_C04.CEL	0.904454	0.022465	0.053705	0.019376
a550995-4464489-072424-020_C05.CEL	0.804912	0.139095	0.052656	0.003337
a550995-4464489-072424-020_C06.CEL	0.873888	0.041382	0.012469	0.072261
a550995-4464489-072424-020_C07.CEL	0.274882	0.600662	0.106281	0.018176
a550995-4464489-072424-020_C08.CEL	0.843722	0.047074	0.0803	0.028904
a550995-4464489-072424-020_C09.CEL	0.95468	0.034374	1e-05	0.010936
a550995-4464489-072424-020_C10.CEL	0.777672	0.069381	0.152937	1e-05
a550995-4464489-072424-020_C11.CEL	0.936593	0.036333	0.00549	0.021584
a550995-4464489-072424-020_C12.CEL	0.837848	0.123654	0.018814	0.019683
a550995-4464489-072424-020_D01.CEL	0.787768	0.136234	0.063811	0.012186
a550995-4464489-072424-020_D03.CEL	0.323142	0.629588	0.040506	0.006764
a550995-4464489-072424-020_D04.CEL	0.75755	0.131654	0.093824	0.016972
a550995-4464489-072424-020_D05.CEL	0.924428	0.028929	1e-05	0.046633
a550995-4464489-072424-020_D06.CEL	0.954017	0.019487	0.007316	0.01918
a550995-4464489-072424-020_D07.CEL	0.741911	0.194399	0.062931	0.00076
a550995-4464489-072424-020_D08.CEL	0.648397	0.276385	0.059787	0.015432
a550995-4464489-072424-020_E01.CEL	0.699687	0.266563	0.03374	1e-05
a550995-4464489-072424-020_E02.CEL	0.769562	0.122255	0.104808	0.003375
a550995-4464489-072424-020_E03.CEL	0.758533	0.176087	0.055086	0.010293
a550995-4464489-072424-020_E04.CEL	0.947936	0.015525	1e-05	0.036529
a550995-4464489-072424-020_E05.CEL	0.915263	0.072715	0.012012	1e-05
a550995-4464489-072424-020_E06.CEL	0.917976	0.032076	0.047017	0.002931
a550995-4464489-072424-020_E07.CEL	0.807396	0.103168	0.073928	0.015508
a550995-4464489-072424-020_E08.CEL	0.739492	0.120619	0.12433	0.015559
a550995-4464489-072424-020_E10.CEL	0.767348	0.194305	0.034746	0.003602
a550995-4464489-072424-020_E11.CEL	0.62279	0.278963	0.094016	0.004231
a550995-4464489-072424-020_F01.CEL	0.843474	0.067162	0.059146	0.030218
a550995-4464489-072424-020_F02.CEL	0.636089	0.328412	0.034014	0.001486
a550995-4464489-072424-020_F03.CEL	0.811684	0.120608	0.063394	0.004314
a550995-4464489-072424-020_F04.CEL	0.875794	0.04126	0.055198	0.027748
a550995-4464489-072424-020_F05.CEL	0.485875	0.40232	0.098075	0.013729
a550995-4464489-072424-020_F06.CEL	0.946524	0.007714	1e-05	0.045752
a550995-4464489-072424-020_F08.CEL	0.859871	0.052909	0.067903	0.019317
a550995-4464489-072424-020_F09.CEL	0.826712	0.113878	0.0594	1e-05
a550995-4464489-072424-020_F10.CEL	0.771743	0.180117	0.02428	0.02386
a550995-4464489-072424-020_F11.CEL	0.830545	0.101403	0.06124	0.006812
a550995-4464489-072424-020_F12.CEL	0.761354	0.173432	0.061487	0.003727
a550995-4464489-072424-020_G01.CEL	0.959581	0.013013	0.003466	0.02394
a550995-4464489-072424-020_G02.CEL	0.737183	0.19596	0.036429	0.030429
a550995-4464489-072424-020_G03.CEL	0.893218	0.079477	0.004697	0.022608
a550995-4464489-072424-020_G04.CEL	0.694097	0.234823	0.065397	0.005684
a550995-4464489-072424-020_G05.CEL	0.651704	0.233541	0.10375	0.011005
a550995-4464489-072424-020_G06.CEL	0.428083	0.5284	0.029358	0.014158
a550995-4464489-072424-020_G07.CEL	0.79124	0.08228	0.126469	1e-05
a550995-4464489-072424-020_G08.CEL	0.916666	0.056581	0.026743	1e-05
a550995-4464489-072424-020_G09.CEL	0.883271	0.059826	0.025258	0.031646
a550995-4464489-072424-020_G10.CEL	0.456206	0.368569	0.156708	0.018517
a550995-4464489-072424-020_G11.CEL	0.527791	0.348277	0.121795	0.002137
a550995-4464489-072424-020_G12.CEL	0.692623	0.230097	0.077269	1e-05
a550995-4464489-072424-020_H01.CEL	0.861196	0.087703	0.049517	0.001584
a550995-4464489-072424-020_H02.CEL	0.90425	0.044654	0.051087	1e-05
a550995-4464489-072424-020_H03.CEL	0.92286	0.028568	0.034263	0.014309
a550995-4464489-072424-020_H04.CEL	0.879983	0.038596	0.025543	0.055878
a550995-4464489-072424-020_H05.CEL	0.838272	0.05112	0.105784	0.004824
a550995-4464489-072424-020_H06.CEL	0.921924	0.041835	0.023427	0.012814
a550995-4464489-072424-020_H07.CEL	0.864011	0.10263	0.029561	0.003798
a550995-4464489-072424-020_H08.CEL	0.84637	0.095671	0.041189	0.01677
a550995-4464489-072424-020_H09.CEL	0.917326	0.028433	0.040271	0.01397
a550995-4464489-072424-020_H10.CEL	0.762859	0.162302	0.051528	0.023311
a550995-4464489-072424-020_H11.CEL	0.911485	0.049878	0.038627	1e-05
a550995-4464489-072424-020_H12.CEL	0.829447	0.08687	0.066908	0.016775
a550995-4464489-072424-021_A02.CEL	0.24632	0.70437	0.036159	0.013151
a550995-4464489-072424-021_A03.CEL	0.650192	0.267836	0.081962	1e-05
a550995-4464489-072424-021_A04.CEL	0.63116	0.175212	0.166944	0.026684
a550995-4464489-072424-021_A05.CEL	0.528414	0.414504	0.057072	1e-05
a550995-4464489-072424-021_A06.CEL	0.916288	0.02679	0.028348	0.028574
a550995-4464489-072424-021_A07.CEL	0.879095	0.071721	0.049173	1e-05
a550995-4464489-072424-021_A09.CEL	0.849705	0.083374	0.064845	0.002076
a550995-4464489-072424-021_A10.CEL	0.929442	0.030512	1e-05	0.040037
a550995-4464489-072424-021_B01.CEL	0.663781	0.24122	0.072547	0.022453
a550995-4464489-072424-021_B02.CEL	0.943943	0.010154	0.002338	0.043565
a550995-4464489-072424-021_B03.CEL	0.619505	0.332773	0.047713	1e-05
a550995-4464489-072424-021_B04.CEL	0.871737	0.081918	0.015942	0.030403
a550995-4464489-072424-021_B05.CEL	0.828991	0.084848	0.070478	0.015683
a550995-4464489-072424-021_B06.CEL	0.881625	0.077151	0.031886	0.009338
a550995-4464489-072424-021_B07.CEL	0.893814	0.086529	0.016267	0.00339
a550995-4464489-072424-021_B08.CEL	0.769908	0.153122	0.053243	0.023727
a550995-4464489-072424-021_B09.CEL	0.942818	0.011569	1e-05	0.045603
a550995-4464489-072424-021_B10.CEL	0.53055	0.384237	0.085203	1e-05
a550995-4464489-072424-021_B11.CEL	0.80198	0.086489	0.079682	0.031849
a550995-4464489-072424-021_B12.CEL	0.824642	0.064801	0.08612	0.024437
a550995-4464489-072424-021_C02.CEL	0.740765	0.207832	0.047903	0.0035
a550995-4464489-072424-021_C03.CEL	0.897999	0.036894	0.065098	1e-05
a550995-4464489-072424-021_C04.CEL	0.756584	0.172101	0.068153	0.003162
a550995-4464489-072424-021_C05.CEL	0.852614	0.063417	0.069121	0.014847
a550995-4464489-072424-021_C06.CEL	0.592261	0.253149	0.126666	0.027924
a550995-4464489-072424-021_C07.CEL	0.908936	0.026127	0.009043	0.055894
a550995-4464489-072424-021_C08.CEL	0.846967	0.110623	0.042399	1e-05
a550995-4464489-072424-021_C09.CEL	0.863699	0.108847	0.020394	0.00706
a550995-4464489-072424-021_C10.CEL	0.578186	0.321507	0.093433	0.006874
a550995-4464489-072424-021_C11.CEL	0.680205	0.210312	0.089999	0.019484
a550995-4464489-072424-021_C12.CEL	0.587081	0.279533	0.13162	0.001766
a550995-4464489-072424-021_D01.CEL	0.90673	0.064657	0.007838	0.020775
a550995-4464489-072424-021_D02.CEL	0.90796	0.036906	0.013244	0.041891
a550995-4464489-072424-021_D04.CEL	0.793591	0.068787	0.08384	0.053783
a550995-4464489-072424-021_D05.CEL	0.741429	0.169428	0.082691	0.006452
a550995-4464489-072424-021_D06.CEL	0.725082	0.174431	0.086656	0.013832
a550995-4464489-072424-021_D07.CEL	0.849258	0.10334	0.027821	0.019581
a550995-4464489-072424-021_D08.CEL	0.736238	0.159376	0.093183	0.011202
a550995-4464489-072424-021_D09.CEL	0.721876	0.233781	0.044333	1e-05
a550995-4464489-072424-021_D10.CEL	0.825918	0.106486	0.053421	0.014176
a550995-4464489-072424-021_D11.CEL	0.904045	0.040913	0.055032	1e-05
a550995-4464489-072424-021_D12.CEL	0.898625	0.040473	0.023649	0.037253
a550995-4464489-072424-021_E01.CEL	0.945083	0.010476	0.000591	0.04385
a550995-4464489-072424-021_E02.CEL	0.76612	0.156492	0.060473	0.016915
a550995-4464489-072424-021_E03.CEL	0.780425	0.140948	0.066165	0.012462
a550995-4464489-072424-021_E04.CEL	0.818297	0.093252	0.074221	0.01423
a550995-4464489-072424-021_E05.CEL	0.37279	0.57708	0.049328	0.000801
a550995-4464489-072424-021_E06.CEL	0.845008	0.026828	0.104835	0.023329
a550995-4464489-072424-021_E07.CEL	0.844179	0.096354	0.057904	0.001563
a550995-4464489-072424-021_E08.CEL	0.594554	0.344913	0.060523	1e-05
a550995-4464489-072424-021_E09.CEL	0.822169	0.121107	0.042382	0.014342
a550995-4464489-072424-021_E10.CEL	0.837627	0.114382	0.028717	0.019274
a550995-4464489-072424-021_E11.CEL	0.967274	0.003078	1e-05	0.029637
a550995-4464489-072424-021_F01.CEL	0.893601	0.058119	0.045088	0.003191
a550995-4464489-072424-021_F02.CEL	0.91171	0.050117	0.038163	1e-05
a550995-4464489-072424-021_F03.CEL	0.855131	0.033677	0.070429	0.040763
a550995-4464489-072424-021_F04.CEL	0.574964	0.312282	0.086472	0.026282
a550995-4464489-072424-021_F05.CEL	0.854149	0.05233	0.091319	0.002202
a550995-4464489-072424-021_F06.CEL	0.664636	0.275643	0.05235	0.007371
a550995-4464489-072424-021_F07.CEL	0.720064	0.177966	0.099935	0.002034
a550995-4464489-072424-021_F08.CEL	0.832946	0.09826	0.062629	0.006164
a550995-4464489-072424-021_F09.CEL	0.720571	0.210096	0.062588	0.006745
a550995-4464489-072424-021_F10.CEL	0.656863	0.228703	0.096706	0.017729
a550995-4464489-072424-021_F11.CEL	0.911926	0.05258	0.02451	0.010984
a550995-4464489-072424-021_F12.CEL	0.859222	0.087785	0.052983	1e-05
a550995-4464489-072424-021_G01.CEL	0.536859	0.422505	0.00636	0.034276
a550995-4464489-072424-021_G03.CEL	0.693143	0.230339	0.040128	0.03639
a550995-4464489-072424-021_G04.CEL	0.878812	0.03612	0.085058	1e-05
a550995-4464489-072424-021_G05.CEL	0.803991	0.09232	0.073164	0.030525
a550995-4464489-072424-021_G06.CEL	0.673258	0.191872	0.122527	0.012343
a550995-4464489-072424-021_G07.CEL	0.648778	0.30237	0.048842	1e-05
a550995-4464489-072424-021_G08.CEL	0.665115	0.266324	0.055357	0.013204
a550995-4464489-072424-021_G09.CEL	0.693453	0.247703	0.058202	0.000642
a550995-4464489-072424-021_G10.CEL	0.864492	0.041956	0.093281	0.00027
a550995-4464489-072424-021_G11.CEL	0.833548	0.099056	0.045261	0.022135
a550995-4464489-072424-021_G12.CEL	0.74152	0.170571	0.070134	0.017776
a550995-4464489-072424-021_H02.CEL	0.767515	0.113257	0.077226	0.042003
a550995-4464489-072424-021_H03.CEL	0.565026	0.396681	0.038283	1e-05
a550995-4464489-072424-021_H04.CEL	0.535855	0.351791	0.099531	0.012824
a550995-4464489-072424-021_H05.CEL	0.915718	0.024604	0.024205	0.035473
a550995-4464489-072424-021_H06.CEL	0.38909	0.548037	0.062194	0.000679
a550995-4464489-072424-021_H07.CEL	0.799142	0.111403	0.064767	0.024689
a550995-4464489-072424-021_H08.CEL	0.711762	0.281616	0.006613	1e-05
a550995-4464489-072424-021_H09.CEL	0.925548	0.037188	0.025008	0.012256
a550995-4464489-072424-021_H10.CEL	0.875327	0.078567	0.046096	1e-05
a550995-4464489-072424-021_H11.CEL	0.930724	0.026135	0.030402	0.012739
a550995-4464489-072424-021_H12.CEL	0.832053	0.104692	0.063245	1e-05
a550995-4464489-072424-022_A01.CEL	0.764399	0.132705	0.0875	0.015397
a550995-4464489-072424-022_A02.CEL	0.777352	0.172266	0.050372	1e-05
a550995-4464489-072424-022_A03.CEL	0.866692	0.07805	0.024528	0.030729
a550995-4464489-072424-022_A04.CEL	0.904137	0.025484	0.048387	0.021992
a550995-4464489-072424-022_A05.CEL	0.878393	0.073574	0.042302	0.00573
a550995-4464489-072424-022_A06.CEL	0.569393	0.309063	0.107764	0.013781
a550995-4464489-072424-022_A07.CEL	0.819433	0.108267	0.069962	0.002338
a550995-4464489-072424-022_A08.CEL	0.918989	0.037306	0.031199	0.012505
a550995-4464489-072424-022_A09.CEL	0.896046	0.052279	0.02469	0.026986
a550995-4464489-072424-022_A10.CEL	0.886346	0.0858	0.027844	1e-05
a550995-4464489-072424-022_A11.CEL	0.456195	0.413599	0.129415	0.000791
a550995-4464489-072424-022_B01.CEL	0.751417	0.107614	0.119399	0.02157
a550995-4464489-072424-022_B02.CEL	0.822824	0.091721	0.068673	0.016783
a550995-4464489-072424-022_B03.CEL	0.919488	0.03935	0.035648	0.005513
a550995-4464489-072424-022_B04.CEL	0.662826	0.268853	0.056768	0.011553
a550995-4464489-072424-022_B05.CEL	0.762765	0.194801	0.028646	0.013789
a550995-4464489-072424-022_B06.CEL	0.815478	0.115186	0.049029	0.020307
a550995-4464489-072424-022_B07.CEL	0.628253	0.257126	0.097755	0.016865
a550995-4464489-072424-022_B08.CEL	0.956642	0.005383	0.001035	0.03694
a550995-4464489-072424-022_B09.CEL	0.962657	0.006564	0.002166	0.028613
a550995-4464489-072424-022_B10.CEL	0.91892	0.029327	0.007596	0.044157
a550995-4464489-072424-022_B11.CEL	0.845608	0.102162	0.052219	1e-05
a550995-4464489-072424-022_B12.CEL	0.543931	0.401337	0.046498	0.008235
a550995-4464489-072424-022_C01.CEL	0.75776	0.183573	0.042339	0.016328
a550995-4464489-072424-022_C02.CEL	0.833166	0.108942	0.05582	0.002071
a550995-4464489-072424-022_C04.CEL	0.93626	0.01791	0.042044	0.003785
a550995-4464489-072424-022_C05.CEL	0.664953	0.257592	0.064602	0.012853
a550995-4464489-072424-022_C06.CEL	0.868859	0.073374	0.033946	0.023821
a550995-4464489-072424-022_C07.CEL	0.619235	0.285764	0.084569	0.010432
a550995-4464489-072424-022_C08.CEL	0.762573	0.09571	0.140893	0.000824
a550995-4464489-072424-022_C09.CEL	0.797339	0.16764	0.030786	0.004235
a550995-4464489-072424-022_C11.CEL	0.69616	0.20957	0.090082	0.004188
a550995-4464489-072424-022_C12.CEL	0.513438	0.417514	0.069038	1e-05
a550995-4464489-072424-022_D01.CEL	0.905301	0.037608	0.031887	0.025204
a550995-4464489-072424-022_D02.CEL	0.885397	0.040476	0.046801	0.027326
a550995-4464489-072424-022_D03.CEL	0.927623	0.03684	0.035528	1e-05
a550995-4464489-072424-022_D04.CEL	0.942262	0.031317	0.00599	0.020431
a550995-4464489-072424-022_D05.CEL	0.830271	0.092776	0.076944	1e-05
a550995-4464489-072424-022_D06.CEL	0.561267	0.404102	0.034621	1e-05
a550995-4464489-072424-022_D07.CEL	0.784055	0.146604	0.061878	0.007463
a550995-4464489-072424-022_D08.CEL	0.839287	0.103036	0.050362	0.007315
a550995-4464489-072424-022_D10.CEL	0.703235	0.269435	0.021633	0.005697
a550995-4464489-072424-022_D11.CEL	0.638965	0.209749	0.132683	0.018603
a550995-4464489-072424-022_D12.CEL	0.69748	0.194014	0.091897	0.016608
a550995-4464489-072424-022_E01.CEL	0.523502	0.421391	0.052511	0.002597
a550995-4464489-072424-022_E02.CEL	0.786731	0.071713	0.126463	0.015093
a550995-4464489-072424-022_E03.CEL	0.791948	0.137467	0.053564	0.017021
a550995-4464489-072424-022_E04.CEL	0.962379	0.00575	0.014149	0.017722
a550995-4464489-072424-022_E05.CEL	0.958378	0.018363	1e-05	0.023248
a550995-4464489-072424-022_E06.CEL	0.904838	0.063806	0.031346	1e-05
a550995-4464489-072424-022_E07.CEL	0.736709	0.130952	0.11677	0.015568
a550995-4464489-072424-022_E08.CEL	0.84411	0.090921	0.053169	0.0118
a550995-4464489-072424-022_E09.CEL	0.911194	0.024553	0.007807	0.056445
a550995-4464489-072424-022_E10.CEL	0.16931	0.793589	0.019519	0.017583
a550995-4464489-072424-022_E11.CEL	0.367096	0.556954	0.072078	0.003872
a550995-4464489-072424-022_F01.CEL	0.835522	0.049596	0.096297	0.018586
a550995-4464489-072424-022_F02.CEL	0.93729	0.019725	0.000951	0.042034
a550995-4464489-072424-022_F05.CEL	0.865025	0.096437	0.029632	0.008906
a550995-4464489-072424-022_F06.CEL	0.809954	0.040983	0.143005	0.006057
a550995-4464489-072424-022_F08.CEL	0.640522	0.118648	0.219169	0.02166
a550995-4464489-072424-022_F09.CEL	0.855986	0.067768	0.03619	0.040057
a550995-4464489-072424-022_F10.CEL	0.946922	0.006959	0.008211	0.037908
a550995-4464489-072424-022_F11.CEL	0.287668	0.660505	0.036426	0.015401
a550995-4464489-072424-022_F12.CEL	0.855039	0.083569	0.048561	0.012831
a550995-4464489-072424-022_G01.CEL	0.952701	0.021962	1e-05	0.025326
a550995-4464489-072424-022_G02.CEL	0.645624	0.308346	0.042006	0.004025
a550995-4464489-072424-022_G03.CEL	0.86492	0.063956	0.062998	0.008127
a550995-4464489-072424-022_G04.CEL	0.843429	0.055485	0.087153	0.013932
a550995-4464489-072424-022_G06.CEL	0.689527	0.230665	0.057189	0.022618
a550995-4464489-072424-022_G08.CEL	0.725257	0.181614	0.063675	0.029454
a550995-4464489-072424-022_G09.CEL	0.831028	0.11696	0.0294	0.022612
a550995-4464489-072424-022_G10.CEL	0.433655	0.46093	0.101126	0.00429
a550995-4464489-072424-022_G11.CEL	0.769394	0.127675	0.088301	0.01463
a550995-4464489-072424-022_G12.CEL	0.990308	0.000703	0.00405	0.004938
a550995-4464489-072424-022_H01.CEL	0.817393	0.116869	0.051245	0.014493
a550995-4464489-072424-022_H02.CEL	0.531272	0.198544	0.239936	0.030248
a550995-4464489-072424-022_H03.CEL	0.801225	0.159757	0.025718	0.0133
a550995-4464489-072424-022_H04.CEL	0.818823	0.109728	0.056044	0.015405
a550995-4464489-072424-022_H05.CEL	0.860509	0.105449	0.030169	0.003873
a550995-4464489-072424-022_H06.CEL	0.838219	0.043758	0.082924	0.035099
a550995-4464489-072424-022_H07.CEL	0.839857	0.105305	0.054828	1e-05
a550995-4464489-072424-022_H08.CEL	0.767677	0.130859	0.08384	0.017624
a550995-4464489-072424-022_H09.CEL	0.747787	0.157818	0.057984	0.03641
a550995-4464489-072424-022_H10.CEL	0.90279	0.027044	0.06443	0.005737
a550995-4464489-072424-022_H11.CEL	0.895962	0.037615	0.04127	0.025153
a550995-4464489-072424-022_H12.CEL	0.858726	0.044951	0.049445	0.046878
a550995-4464489-072424-024_A02.CEL	0.892298	0.081248	0.02338	0.003075
a550995-4464489-072424-024_A03.CEL	0.873115	0.019553	0.081184	0.026148
a550995-4464489-072424-024_A04.CEL	0.487987	0.435428	0.057692	0.018892
a550995-4464489-072424-024_A05.CEL	0.61615	0.295574	0.072962	0.015313
a550995-4464489-072424-024_A06.CEL	0.874646	0.047489	0.077855	1e-05
a550995-4464489-072424-024_A07.CEL	0.945187	0.010684	0.011658	0.032472
a550995-4464489-072424-024_A08.CEL	0.95864	0.009174	0.000829	0.031357
a550995-4464489-072424-024_A09.CEL	0.809012	0.123874	0.067103	1e-05
a550995-4464489-072424-024_A10.CEL	0.708745	0.22442	0.061908	0.004927
a550995-4464489-072424-024_A11.CEL	0.864625	0.086198	0.036995	0.012182
a550995-4464489-072424-024_B01.CEL	0.831714	0.080491	0.032684	0.05511
a550995-4464489-072424-024_B02.CEL	0.893269	0.048359	0.049067	0.009305
a550995-4464489-072424-024_B03.CEL	0.293841	0.633367	0.072782	1e-05
a550995-4464489-072424-024_B04.CEL	0.462766	0.4792	0.055	0.003033
a550995-4464489-072424-024_B05.CEL	0.76186	0.163952	0.064577	0.009611
a550995-4464489-072424-024_B06.CEL	0.717496	0.161058	0.112163	0.009284
a550995-4464489-072424-024_B07.CEL	0.818926	0.147796	0.02642	0.006858
a550995-4464489-072424-024_B08.CEL	0.781912	0.09951	0.100551	0.018027
a550995-4464489-072424-024_B09.CEL	0.898518	0.061512	0.025567	0.014403
a550995-4464489-072424-024_B10.CEL	0.908916	0.03071	0.022128	0.038245
a550995-4464489-072424-024_B12.CEL	0.630289	0.182146	0.168784	0.018781
a550995-4464489-072424-024_C01.CEL	0.823148	0.132622	0.044221	1e-05
a550995-4464489-072424-024_C02.CEL	0.634797	0.263781	0.089363	0.012059
a550995-4464489-072424-024_C03.CEL	0.713486	0.178686	0.099192	0.008635
a550995-4464489-072424-024_C04.CEL	0.906744	0.048008	0.045238	1e-05
a550995-4464489-072424-024_C06.CEL	0.839262	0.06147	0.093525	0.005744
a550995-4464489-072424-024_C07.CEL	0.880886	0.065603	0.053501	1e-05
a550995-4464489-072424-024_C08.CEL	0.374146	0.589874	0.031276	0.004704
a550995-4464489-072424-024_C09.CEL	0.841007	0.070642	0.081075	0.007276
a550995-4464489-072424-024_C10.CEL	0.848533	0.08912	0.056692	0.005655
a550995-4477365-022425-001_F06.CEL	0.926712	0.029948	0.01907	0.024271
a550995-4477365-022425-001_F07.CEL	0.832899	0.132183	0.034908	1e-05
a550995-4477365-022425-001_F08.CEL	0.771542	0.139936	0.068876	0.019647
a550995-4477365-022425-001_F09.CEL	0.758875	0.138824	0.098053	0.004248
a550995-4477365-022425-001_F10.CEL	0.94959	0.031263	0.008396	0.010751
a550995-4477365-022425-001_F11.CEL	0.569316	0.248349	0.150682	0.031653
a550995-4477365-022425-001_F12.CEL	0.797628	0.135386	0.06346	0.003526
a550995-4477365-022425-001_G01.CEL	0.950078	0.017065	0.000162	0.032695
a550995-4477365-022425-001_G02.CEL	0.865972	0.030499	0.036419	0.06711
a550995-4477365-022425-001_G03.CEL	0.861365	0.098198	0.039513	0.000924
a550995-4477365-022425-001_G04.CEL	0.36179	0.537995	0.094765	0.005449
a550995-4477365-022425-001_G05.CEL	0.974149	0.011632	0.002588	0.011631
a550995-4477365-022425-001_G06.CEL	0.823699	0.111393	0.063554	0.001354
a550995-4477365-022425-001_G07.CEL	0.957635	0.019624	0.00163	0.021111
a550995-4477365-022425-001_G08.CEL	0.304783	0.675263	0.019944	1e-05
a550995-4477365-022425-001_G09.CEL	0.688407	0.242116	0.065795	0.003682
a550995-4477365-022425-001_G10.CEL	0.753097	0.188944	0.019466	0.038494
a550995-4477365-022425-001_G11.CEL	0.912514	0.037742	0.02027	0.029474
a550995-4477365-022425-001_G12.CEL	0.719587	0.173461	0.090809	0.016143
a550995-4477365-022425-001_H01.CEL	0.832534	0.100848	0.044168	0.02245
a550995-4477365-022425-001_H02.CEL	0.893051	0.068832	0.029605	0.008512
a550995-4477365-022425-001_H03.CEL	0.784476	0.078504	0.115743	0.021277
a550995-4477365-022425-001_H04.CEL	0.972773	0.020628	0.002488	0.004111
a550995-4477365-022425-001_H05.CEL	0.537464	0.366856	0.076996	0.018685
a550995-4477365-022425-001_H06.CEL	0.387412	0.553268	0.056936	0.002384
a550995-4477365-022425-001_H07.CEL	0.642315	0.289279	0.065004	0.003402
a550995-4477365-022425-001_H08.CEL	0.806699	0.096409	0.091543	0.005349
a550995-4477365-022425-001_H09.CEL	0.419261	0.525284	0.048281	0.007173
a550995-4477365-022425-001_H10.CEL	0.67769	0.257744	0.061792	0.002774
a550995-4477365-022425-001_H11.CEL	0.81879	0.059716	0.121484	1e-05
a550995-4477365-022425-001_H12.CEL	0.743122	0.177402	0.074904	0.004571
a550995-4477365-022425-002_A01.CEL	0.955345	0.002121	1e-05	0.042525
a550995-4477365-022425-002_A02.CEL	0.841226	0.124978	0.033786	1e-05
a550995-4477365-022425-002_A03.CEL	0.95979	0.004798	0.005372	0.03004
a550995-4477365-022425-002_A04.CEL	0.775658	0.144551	0.060253	0.019538
a550995-4477365-022425-002_A05.CEL	0.654117	0.252734	0.087603	0.005546
a550995-4477365-022425-002_A06.CEL	0.947433	0.006152	1e-05	0.046405
a550995-4477365-022425-002_A07.CEL	0.70371	0.246113	0.046795	0.003382
a550995-4477365-022425-002_A08.CEL	0.784416	0.121456	0.094118	1e-05
a550995-4477365-022425-002_A09.CEL	0.839734	0.089046	0.06319	0.00803
a550995-4477365-022425-002_B01.CEL	0.568062	0.374427	0.057501	1e-05
a550995-4477365-022425-002_B02.CEL	0.837609	0.110882	0.051498	1e-05
a550995-4477365-022425-002_B03.CEL	0.825736	0.045513	0.082914	0.045837
a550995-4477365-022425-002_B04.CEL	0.654049	0.22914	0.08584	0.030971
a550995-4477365-022425-002_B05.CEL	0.907425	0.037504	0.055061	1e-05
a550995-4477365-022425-002_B06.CEL	0.52982	0.434494	0.002147	0.033538
a550995-4477365-022425-002_B07.CEL	0.962285	0.002884	0.008918	0.025912
a550995-4477365-022425-002_B08.CEL	0.61822	0.314961	0.066809	1e-05
a550995-4477365-022425-002_B09.CEL	0.723958	0.220378	0.055655	1e-05
a550995-4477365-022425-002_B10.CEL	0.9247	0.060207	0.015083	1e-05
a550995-4477365-022425-002_B11.CEL	0.58161	0.358248	0.051877	0.008265
a550995-4477365-022425-002_B12.CEL	0.778162	0.161206	0.060623	1e-05
a550995-4477365-022425-002_C01.CEL	0.487323	0.348587	0.142339	0.021751
a550995-4477365-022425-002_C02.CEL	0.94388	0.02192	1e-05	0.03419
a550995-4477365-022425-002_C03.CEL	0.690861	0.154861	0.131417	0.022861
a550995-4477365-022425-002_C04.CEL	0.796275	0.154592	0.049123	1e-05
a550995-4477365-022425-002_C05.CEL	0.269313	0.651997	0.076672	0.002018
a550995-4477365-022425-002_C06.CEL	0.350976	0.623624	0.025391	1e-05
a550995-4477365-022425-002_C07.CEL	0.620903	0.301733	0.073785	0.003579
a550995-4477365-022425-002_C08.CEL	0.642831	0.227449	0.123032	0.006688
a550995-4477365-022425-002_C09.CEL	0.912897	0.045966	0.029906	0.011232
a550995-4477365-022425-002_C10.CEL	0.816484	0.104218	0.056415	0.022883
a550995-4477365-022425-002_C11.CEL	0.494711	0.445378	0.059902	1e-05
a550995-4477365-022425-002_C12.CEL	0.582769	0.309397	0.100058	0.007776
a550995-4477365-022425-002_D01.CEL	0.552775	0.338758	0.087846	0.020621
a550995-4477365-022425-002_D02.CEL	0.499412	0.379886	0.107819	0.012883
a550995-4477365-022425-002_D03.CEL	0.94442	0.009617	0.000394	0.04557
a550995-4477365-022425-002_D04.CEL	0.889155	0.035686	0.07515	1e-05
a550995-4477365-022425-002_D05.CEL	0.778816	0.127536	0.078074	0.015573
a550995-4477365-022425-002_D06.CEL	0.936016	0.007337	1e-05	0.056637
a550995-4477365-022425-002_D07.CEL	0.943354	0.017462	0.009714	0.02947
a550995-4477365-022425-002_D08.CEL	0.555366	0.345214	0.091835	0.007585
a550995-4477365-022425-002_D09.CEL	0.933292	0.02728	0.034046	0.005382
a550995-4477365-022425-002_D10.CEL	0.426317	0.464061	0.090668	0.018954
a550995-4477365-022425-002_D12.CEL	0.808184	0.134157	0.057649	1e-05
a550995-4478120-020125-888_A01.CEL	0.602337	0.337962	0.059691	1e-05
a550995-4478120-020125-888_A02.CEL	0.888967	0.056769	0.046132	0.008132
a550995-4478120-020125-888_A03.CEL	0.582678	0.267629	0.128034	0.021659
a550995-4478120-020125-888_A04.CEL	0.815539	0.089785	0.094666	1e-05
a550995-4478120-020125-888_A07.CEL	0.93912	0.028269	0.002693	0.029918
a550995-4478120-020125-888_A08.CEL	0.929525	0.030413	1e-05	0.040052
a550995-4478120-020125-888_A11.CEL	0.832173	0.103333	0.064483	1e-05
a550995-4478120-020125-888_B01.CEL	0.880465	0.103638	0.015887	1e-05
a550995-4478120-020125-888_B02.CEL	0.731954	0.18179	0.065467	0.020789
a550995-4478120-020125-888_B03.CEL	0.963175	0.009755	0.011053	0.016017
a550995-4478120-020125-888_B04.CEL	0.79785	0.109491	0.062826	0.029833
a550995-4478120-020125-888_B05.CEL	0.946274	0.009409	0.005367	0.03895
a550995-4478120-020125-888_B07.CEL	0.909626	0.054322	0.025554	0.010498
a550995-4478120-020125-888_B08.CEL	0.932596	0.036984	0.006926	0.023494
a550995-4478120-020125-888_B10.CEL	0.795128	0.163462	0.0414	1e-05
a550995-4478120-020125-888_B11.CEL	0.735591	0.202797	0.061603	1e-05
a550995-4478120-020125-888_B12.CEL	0.821259	0.092982	0.085748	1e-05
a550995-4478120-020125-888_C01.CEL	0.495161	0.410905	0.08061	0.013324
a550995-4478120-020125-888_C02.CEL	0.654799	0.287591	0.055167	0.002443
a550995-4478120-020125-888_C03.CEL	0.813207	0.119996	0.064117	0.00268
a550995-4478120-020125-888_C04.CEL	0.565415	0.397425	0.03321	0.003951
a550995-4478120-020125-888_C05.CEL	0.798478	0.157686	0.043826	1e-05
a550995-4478120-020125-888_C06.CEL	0.548187	0.250406	0.173117	0.02829
a550995-4478120-020125-888_C08.CEL	0.70814	0.208568	0.075685	0.007607
a550995-4478120-020125-888_C09.CEL	0.511908	0.458465	0.023343	0.006283
a550995-4478120-020125-888_C11.CEL	0.460824	0.472966	0.052522	0.013688
a550995-4478120-020125-888_C12.CEL	0.841759	0.096031	0.060091	0.002118
a550995-4478120-020125-888_D01.CEL	0.882127	0.050272	0.040802	0.026799
a550995-4478120-020125-888_D02.CEL	0.890756	0.030073	0.073658	0.005514
a550995-4478120-020125-888_D03.CEL	0.763015	0.1891	0.047875	1e-05
a550995-4478120-020125-888_D04.CEL	0.75281	0.081384	0.143823	0.021983
a550995-4478120-020125-888_D07.CEL	0.957331	0.028254	0.009201	0.005215
a550995-4478120-020125-888_D08.CEL	0.72713	0.118512	0.135362	0.018996
a550995-4478120-020125-888_D09.CEL	0.907183	0.027348	0.046619	0.018851
a550995-4478120-020125-888_D10.CEL	0.827249	0.116256	0.051801	0.004694
a550995-4478120-020125-888_D11.CEL	0.743568	0.162811	0.082015	0.011606
a550995-4478120-020125-888_D12.CEL	0.806266	0.123992	0.067319	0.002423
a550995-4478120-020125-888_E01.CEL	0.793386	0.06456	0.138672	0.003382
a550995-4478120-020125-888_E02.CEL	0.826003	0.134682	0.031151	0.008164
a550995-4478120-020125-888_E03.CEL	0.70199	0.172356	0.119885	0.005769
a550995-4478120-020125-888_E04.CEL	0.84683	0.045542	0.107618	1e-05
a550995-4478120-020125-888_E05.CEL	0.705626	0.227961	0.059677	0.006736
a550995-4478120-020125-888_E07.CEL	0.918457	0.040484	0.024629	0.01643
a550995-4478120-020125-888_E08.CEL	0.914323	0.013703	1e-05	0.071964
a550995-4478120-020125-888_E09.CEL	0.9229	0.031663	0.034349	0.011087
a550995-4478120-020125-888_E10.CEL	0.884436	0.047287	0.050095	0.018182
a550995-4478120-020125-888_E11.CEL	0.761241	0.126275	0.089713	0.02277
a550995-4478120-020125-888_F02.CEL	0.589215	0.322204	0.062279	0.026302
a550995-4478120-020125-888_F03.CEL	0.4303	0.508108	0.052209	0.009383
a550995-4478120-020125-888_F06.CEL	0.953185	0.00721	0.004736	0.034869
a550995-4478120-020125-888_F07.CEL	0.723896	0.208127	0.061919	0.006057
a550995-4478120-020125-888_F09.CEL	0.870236	0.046616	0.065021	0.018127
a550995-4478120-020125-888_F10.CEL	0.954587	0.031538	0.01038	0.003495
a550995-4478120-020125-888_F11.CEL	0.787086	0.191125	0.021778	1e-05
a550995-4478120-020125-888_F12.CEL	0.853188	0.081343	0.065459	1e-05
a550995-4478120-020125-888_G01.CEL	0.462563	0.482924	0.03716	0.017353
a550995-4478120-020125-888_G02.CEL	0.914781	0.043024	0.042184	1e-05
a550995-4478120-020125-888_G03.CEL	0.124277	0.844457	0.009436	0.02183
a550995-4478120-020125-888_G04.CEL	0.709483	0.228253	0.04677	0.015494
a550995-4478120-020125-888_G05.CEL	0.950941	0.012278	1e-05	0.036771
a550995-4478120-020125-888_G06.CEL	0.889031	0.065583	0.039422	0.005964
a550995-4478120-020125-888_G07.CEL	0.698553	0.07865	0.188094	0.034703
a550995-4478120-020125-888_G09.CEL	0.811607	0.108483	0.077895	0.002016
a550995-4478120-020125-888_G10.CEL	0.934513	0.01082	0.006219	0.048449
a550995-4478120-020125-888_G12.CEL	0.857098	0.09021	0.043864	0.008828
a550995-4478120-020125-888_H01.CEL	0.879809	0.059314	0.026316	0.034561
a550995-4478120-020125-888_H02.CEL	0.846297	0.07999	0.059769	0.013944
a550995-4478120-020125-888_H03.CEL	0.89253	0.054584	0.017714	0.035172
a550995-4478120-020125-888_H04.CEL	0.921705	0.038426	0.03532	0.004549
a550995-4478120-020125-888_H05.CEL	0.912226	0.048287	0.028343	0.011145
a550995-4478120-020125-888_H06.CEL	0.623436	0.233893	0.130669	0.012001
a550995-4478120-020125-888_H07.CEL	0.731687	0.17159	0.083359	0.013365
a550995-4478120-020125-888_H09.CEL	0.844069	0.076309	0.079611	1e-05
a550995-4478120-020125-888_H10.CEL	0.926115	0.048293	0.025582	1e-05
a550995-4478120-020125-888_H11.CEL	0.850218	0.098591	0.043224	0.007966
a550995-4478120-020125-888_H12.CEL	0.939831	0.015596	1e-05	0.044562
a550995-4478120-020125-893_A01.CEL	0.729642	0.176111	0.085477	0.008771
a550995-4478120-020125-893_A02.CEL	0.740919	0.207073	0.051998	1e-05
a550995-4478120-020125-893_A03.CEL	0.811631	0.083432	0.088652	0.016286
a550995-4478120-020125-893_A04.CEL	0.875709	0.055765	0.050597	0.01793
a550995-4478120-020125-893_A05.CEL	0.959137	0.024467	0.003861	0.012535
a550995-4478120-020125-893_A06.CEL	0.717402	0.133538	0.118839	0.030221
a550995-4478120-020125-893_A07.CEL	0.844151	0.077066	0.078773	1e-05
a550995-4478120-020125-893_A08.CEL	0.885091	0.06327	0.050206	0.001433
a550995-4478120-020125-893_A09.CEL	0.51626	0.328118	0.127493	0.028129
a550995-4478120-020125-893_A10.CEL	0.385212	0.472935	0.13018	0.011672
a550995-4478120-020125-893_A11.CEL	0.535885	0.258871	0.18251	0.022734
a550995-4478120-020125-893_B01.CEL	0.871066	0.094871	0.032203	0.001861
a550995-4478120-020125-893_B02.CEL	0.866575	0.077394	0.056021	1e-05
a550995-4478120-020125-893_B03.CEL	0.809686	0.144972	0.045332	1e-05
a550995-4478120-020125-893_B04.CEL	0.81479	0.116099	0.043801	0.02531
a550995-4478120-020125-893_B05.CEL	0.799852	0.142632	0.057507	1e-05
a550995-4478120-020125-893_B06.CEL	0.87355	0.065207	0.061233	1e-05
a550995-4478120-020125-893_B07.CEL	0.455108	0.464487	0.070669	0.009735
a550995-4478120-020125-893_B08.CEL	0.587594	0.311023	0.093099	0.008284
a550995-4478120-020125-893_B09.CEL	0.857471	0.088609	0.026315	0.027605
a550995-4478120-020125-893_B10.CEL	0.91039	0.071005	0.013556	0.005049
a550995-4478120-020125-893_B11.CEL	0.480327	0.45299	0.060869	0.005814
a550995-4478120-020125-893_B12.CEL	0.809163	0.115483	0.067196	0.008158
a550995-4478120-020125-893_C01.CEL	0.902495	0.058872	0.035764	0.00287
a550995-4478120-020125-893_C02.CEL	0.644085	0.285301	0.06168	0.008934
a550995-4478120-020125-893_C03.CEL	0.497	0.445691	0.057299	1e-05
a550995-4478120-020125-893_C04.CEL	0.957056	0.007048	1e-05	0.035887
a550995-4478120-020125-893_C05.CEL	0.662359	0.25101	0.081615	0.005016
a550995-4478120-020125-893_C06.CEL	0.628311	0.251352	0.117912	0.002425
a550995-4478120-020125-893_C07.CEL	0.807536	0.0963	0.087778	0.008386
a550995-4478120-020125-893_C08.CEL	0.833846	0.084762	0.081382	1e-05
a550995-4478120-020125-893_C09.CEL	0.618019	0.049396	0.291167	0.041418
a550995-4478120-020125-893_C10.CEL	0.86579	0.061171	0.063642	0.009397
a550995-4478120-020125-893_C11.CEL	0.438264	0.493315	0.068411	1e-05
a550995-4478120-020125-893_C12.CEL	0.78579	0.123894	0.064955	0.02536
a550995-4478120-020125-893_D01.CEL	0.766968	0.168811	0.057447	0.006775
a550995-4478120-020125-893_D02.CEL	0.916617	0.036944	0.046026	0.000413
a550995-4478120-020125-893_D03.CEL	0.808996	0.128869	0.041553	0.020581
a550995-4478120-020125-893_D04.CEL	0.773422	0.193303	0.033265	1e-05
a550995-4478120-020125-893_D05.CEL	0.744626	0.192916	0.056194	0.006264
a550995-4478120-020125-893_D06.CEL	0.812734	0.139046	0.032464	0.015757
a550995-4478120-020125-893_D08.CEL	0.912394	0.038481	0.040798	0.008327
a550995-4478120-020125-893_D09.CEL	0.786822	0.083192	0.129976	1e-05
a550995-4478120-020125-893_D10.CEL	0.503834	0.417882	0.058997	0.019287
a550995-4478120-020125-893_D11.CEL	0.942557	0.012152	1e-05	0.045281
a550995-4478120-020125-893_D12.CEL	0.855533	0.099584	0.002978	0.041904
a550995-4478120-020125-893_E01.CEL	0.776465	0.105509	0.108759	0.009267
a550995-4478120-020125-893_E02.CEL	0.565438	0.335901	0.063556	0.035105
a550995-4478120-020125-893_E03.CEL	0.940685	0.018128	0.013876	0.027312
a550995-4478120-020125-893_E04.CEL	0.558893	0.338572	0.097847	0.004688
a550995-4478120-020125-893_E05.CEL	0.776594	0.142487	0.067669	0.013251
a550995-4478120-020125-893_E06.CEL	0.438683	0.345202	0.173404	0.042711
a550995-4478120-020125-893_E07.CEL	0.868289	0.042249	0.040407	0.049056
a550995-4478120-020125-893_E08.CEL	0.873001	0.036944	0.078383	0.011672
a550995-4478120-020125-893_E09.CEL	0.907601	0.047486	0.018797	0.026116
a550995-4478120-020125-893_E10.CEL	0.543176	0.370943	0.070732	0.015149
a550995-4478120-020125-893_E11.CEL	0.669934	0.210678	0.104033	0.015354
a550995-4478120-020125-893_F01.CEL	0.801704	0.078728	0.109996	0.009573
a550995-4478120-020125-893_F02.CEL	0.866636	0.05624	0.065453	0.01167

## Sheet: Controls
Suplementary Table - Supervised ADMIXTURE analysis (K=4) showing individual European (EUR), African (AFR), Native American (AMR), and Asian (ASN) ancestry components in Brazilian control samples.
Sample ID	EUR	AFR	AMR	ASN
a550995-4444966-091623-507_A01.CEL	0.776915	0.151145	0.07193	1e-05
a550995-4444966-091623-507_A02.CEL	0.840149	0.113351	0.04649	1e-05
a550995-4444966-091623-507_A05.CEL	0.956308	0.005294	0.013235	0.025162
a550995-4444966-091623-507_A06.CEL	0.664775	0.184695	0.139003	0.011527
a550995-4444966-091623-507_A08.CEL	0.601328	0.326958	0.034539	0.037174
a550995-4444966-091623-507_A09.CEL	0.730141	0.182407	0.087442	1e-05
a550995-4444966-091623-507_B05.CEL	0.641923	0.294187	0.05135	0.012539
a550995-4444966-091623-507_B06.CEL	0.837113	0.090826	0.062695	0.009365
a550995-4444966-091623-507_B10.CEL	0.531538	0.398872	0.068058	0.001532
a550995-4444966-091623-507_D01.CEL	0.901145	0.060391	0.038454	1e-05
a550995-4444966-091623-507_D02.CEL	0.782963	0.116232	0.097119	0.003686
a550995-4444966-091623-507_D03.CEL	0.963211	0.026789	0.005161	0.004839
a550995-4444966-091623-507_D04.CEL	0.933594	0.028596	0.019775	0.018034
a550995-4444966-091623-507_D05.CEL	0.595563	0.312672	0.067452	0.024313
a550995-4444966-091623-507_D07.CEL	0.273027	0.681199	0.034275	0.011499
a550995-4444966-091623-507_D08.CEL	0.839081	0.057024	0.091844	0.012051
a550995-4444966-091623-507_E01.CEL	0.748281	0.191407	0.052857	0.007454
a550995-4444966-091623-507_E04.CEL	0.681617	0.229832	0.07156	0.016992
a550995-4444966-091623-507_E05.CEL	0.861921	0.112563	0.022625	0.002891
a550995-4444966-091623-507_E07.CEL	0.773349	0.190868	0.035773	1e-05
a550995-4444966-091623-507_E08.CEL	0.663643	0.156216	0.180131	1e-05
a550995-4444966-091623-507_E09.CEL	0.889881	0.06596	0.037824	0.006334
a550995-4444966-091623-507_E10.CEL	0.675663	0.225602	0.096393	0.002341
a550995-4444966-091623-507_F01.CEL	0.909125	0.035267	0.047802	0.007806
a550995-4444966-091623-507_F02.CEL	0.852791	0.123471	0.020369	0.003369
a550995-4444966-091623-507_F03.CEL	0.891213	0.051339	0.033471	0.023977
a550995-4444966-091623-507_F04.CEL	0.964505	1e-05	0.00902	0.026464
a550995-4444966-091623-507_F05.CEL	0.889082	0.057886	0.014304	0.038729
a550995-4444966-091623-507_F12.CEL	0.798427	0.139441	0.060201	0.001931
a550995-4444966-091623-507_G01.CEL	0.856164	0.041037	0.102789	1e-05
a550995-4444966-091623-507_G02.CEL	0.83242	0.122113	0.04435	0.001117
a550995-4444966-091623-507_G06.CEL	0.657003	0.162445	0.179345	0.001206
a550995-4444966-091623-507_G07.CEL	0.570704	0.330249	0.098312	0.000735
a550995-4444966-091623-507_G08.CEL	0.81721	0.13713	0.026415	0.019246
a550995-4444966-091623-507_G09.CEL	0.814452	0.127184	0.058354	1e-05
a550995-4444966-091623-507_G10.CEL	0.73645	0.121821	0.128056	0.013673
a550995-4444966-091623-507_H01.CEL	0.832853	0.119442	0.023502	0.024204
a550995-4444966-091623-507_H02.CEL	0.899956	0.041236	0.040167	0.018642
a550995-4444966-091623-507_H07.CEL	0.796484	0.115479	0.077982	0.010054
a550995-4444966-091623-507_H09.CEL	0.96644	0.01286	1e-05	0.020689
a550995-4444966-091623-507_H12.CEL	0.347951	0.563541	0.070803	0.017705
a550995-4444966-091623-509_A01.CEL	0.804563	0.051408	0.136236	0.007793
a550995-4444966-091623-509_A02.CEL	0.738313	0.195261	0.066416	1e-05
a550995-4444966-091623-509_A05.CEL	0.775727	0.171025	0.053237	1e-05
a550995-4444966-091623-509_A06.CEL	0.915105	0.03384	0.016898	0.034156
a550995-4444966-091623-509_A07.CEL	0.863478	0.081733	0.051208	0.003582
a550995-4444966-091623-509_B04.CEL	0.904898	0.038251	0.047559	0.009291
a550995-4444966-091623-509_B05.CEL	0.64711	0.291463	0.061417	1e-05
a550995-4444966-091623-509_B06.CEL	0.65495	0.243436	0.079362	0.022252
a550995-4444966-091623-509_B07.CEL	0.854323	0.042498	0.097011	0.006167
a550995-4444966-091623-509_B08.CEL	0.771436	0.11155	0.115879	0.001135
a550995-4444966-091623-509_B09.CEL	0.728553	0.198595	0.06553	0.007322
a550995-4444966-091623-509_C01.CEL	0.833925	0.114162	0.04418	0.007734
a550995-4444966-091623-509_C04.CEL	0.88855	0.036212	0.063763	0.011475
a550995-4444966-091623-509_C05.CEL	0.913312	0.049868	0.004241	0.03258
a550995-4444966-091623-509_C06.CEL	0.522361	0.271081	0.163081	0.043477
a550995-4444966-091623-509_C12.CEL	0.497557	0.371646	0.114444	0.016354
a550995-4444966-091623-509_D01.CEL	0.749887	0.151564	0.070714	0.027836
a550995-4444966-091623-509_D02.CEL	0.421337	0.476742	0.10191	1e-05
a550995-4444966-091623-509_D05.CEL	0.833462	0.093761	0.057791	0.014985
a550995-4444966-091623-509_D06.CEL	0.797099	0.137803	0.065089	1e-05
a550995-4444966-091623-509_D07.CEL	0.963631	0.002421	0.00758	0.026368
a550995-4444966-091623-509_D08.CEL	0.884419	0.059298	0.047696	0.008587
a550995-4444966-091623-509_D09.CEL	0.84479	0.071965	0.074226	0.009019
a550995-4444966-091623-509_E04.CEL	0.710114	0.203164	0.07789	0.008832
a550995-4444966-091623-509_E05.CEL	0.123379	0.788516	0.075543	0.012561
a550995-4444966-091623-509_E06.CEL	0.306471	0.666731	0.014317	0.01248
a550995-4444966-091623-509_E07.CEL	0.633667	0.270497	0.086808	0.009028
a550995-4444966-091623-509_E08.CEL	0.873717	0.074765	0.033676	0.017842
a550995-4444966-091623-509_E09.CEL	0.955352	0.012236	0.006859	0.025552
a550995-4444966-091623-509_E10.CEL	0.410499	0.47562	0.108134	0.005747
a550995-4444966-091623-509_F02.CEL	0.901949	0.030281	0.042381	0.025389
a550995-4444966-091623-509_F03.CEL	0.613836	0.326925	0.04118	0.018058
a550995-4444966-091623-509_F04.CEL	0.823393	0.112167	0.052764	0.011676
a550995-4444966-091623-509_F05.CEL	0.808438	0.129888	0.061664	1e-05
a550995-4444966-091623-509_F06.CEL	0.890981	0.041387	0.066264	0.001368
a550995-4444966-091623-509_F09.CEL	0.79113	0.132712	0.069221	0.006937
a550995-4444966-091623-509_G03.CEL	0.678858	0.273951	0.047181	1e-05
a550995-4444966-091623-509_G04.CEL	0.562613	0.344015	0.084812	0.008561
a550995-4444966-091623-509_G05.CEL	0.28399	0.660968	0.055032	1e-05
a550995-4444966-091623-509_G06.CEL	0.784134	0.119101	0.071236	0.025529
a550995-4444966-091623-509_G07.CEL	0.891779	0.042306	0.044028	0.021886
a550995-4444966-091623-509_G08.CEL	0.857131	0.075062	0.060461	0.007347
a550995-4444966-091623-509_H01.CEL	0.890696	0.042975	0.061384	0.004945
a550995-4444966-091623-509_H02.CEL	0.83438	0.054155	0.111455	1e-05
a550995-4444966-091623-509_H03.CEL	0.88042	0.071052	0.026203	0.022325
a550995-4444966-091623-509_H04.CEL	0.820737	0.125311	0.047263	0.00669
a550995-4444966-091623-509_H05.CEL	0.729546	0.101797	0.155312	0.013345
a550995-4444966-091623-509_H06.CEL	0.707734	0.190861	0.101395	1e-05
a550995-4444966-091623-509_H07.CEL	0.917679	0.058322	0.003294	0.020705
a550995-4444966-091623-509_H08.CEL	0.569839	0.333339	0.091982	0.00484
a550995-4444966-091623-509_H10.CEL	0.347752	0.082216	0.549667	0.020365
a550995-4444966-091623-509_H11.CEL	0.881218	0.050594	0.068178	1e-05
a550995-4444966-091623-511_A01.CEL	0.661045	0.188255	0.108902	0.041798
a550995-4444966-091623-511_A07.CEL	0.367015	0.607814	0.025161	1e-05
a550995-4444966-091623-511_A08.CEL	0.626398	0.333434	0.040157	1e-05
a550995-4444966-091623-511_A09.CEL	0.703453	0.195618	0.093671	0.007257
a550995-4444966-091623-511_A10.CEL	0.397676	0.535805	0.066418	0.000102
a550995-4444966-091623-511_A11.CEL	0.951467	0.021895	0.019693	0.006944
a550995-4444966-091623-511_B01.CEL	0.92331	0.043453	0.010465	0.022772
a550995-4444966-091623-511_B07.CEL	0.715257	0.206894	0.062945	0.014904
a550995-4444966-091623-511_B10.CEL	0.725739	0.179646	0.094605	1e-05
a550995-4444966-091623-511_B11.CEL	0.805807	0.116362	0.067652	0.010179
a550995-4444966-091623-511_B12.CEL	0.90507	0.035127	0.057283	0.00252
a550995-4444966-091623-511_C01.CEL	0.865789	0.084273	0.026245	0.023692
a550995-4444966-091623-511_C07.CEL	0.723142	0.186643	0.064235	0.02598
a550995-4444966-091623-511_C08.CEL	0.835245	0.084776	0.054674	0.025304
a550995-4444966-091623-511_C09.CEL	0.833937	0.04944	0.105471	0.011153
a550995-4444966-091623-511_C10.CEL	0.653763	0.24129	0.092315	0.012632
a550995-4444966-091623-511_C11.CEL	0.775009	0.121357	0.090652	0.012981
a550995-4444966-091623-511_C12.CEL	0.393718	0.5726	0.029719	0.003964
a550995-4444966-091623-511_D01.CEL	0.744134	0.119209	0.136647	1e-05
a550995-4444966-091623-511_D05.CEL	0.576112	0.326697	0.076668	0.020523
a550995-4444966-091623-511_D06.CEL	0.868218	0.091041	0.034271	0.006469
a550995-4444966-091623-511_D07.CEL	0.611994	0.11467	0.269293	0.004043
a550995-4444966-091623-511_D08.CEL	0.68596	0.239522	0.052375	0.022143
a550995-4444966-091623-511_D09.CEL	0.754894	0.220272	0.021909	0.002924
a550995-4444966-091623-511_D10.CEL	0.493268	0.451779	0.047452	0.0075
a550995-4444966-091623-511_E05.CEL	0.759789	0.181751	0.047518	0.010942
a550995-4444966-091623-511_E06.CEL	0.945649	0.027304	0.025397	0.00165
a550995-4444966-091623-511_E07.CEL	0.919197	0.068092	0.00523	0.007481
a550995-4444966-091623-511_F03.CEL	0.860976	0.095272	0.041086	0.002667
a550995-4444966-091623-511_F05.CEL	0.681408	0.227202	0.088284	0.003106
a550995-4444966-091623-511_F06.CEL	0.898496	0.078031	0.000385	0.023088
a550995-4444966-091623-511_F10.CEL	0.856692	0.045554	0.074012	0.023741
a550995-4444966-091623-511_F11.CEL	0.84661	0.088429	0.064952	1e-05
a550995-4444966-091623-511_G09.CEL	0.699212	0.221612	0.075956	0.003219
a550995-4444966-091623-511_G10.CEL	0.700287	0.237057	0.047453	0.015203
a550995-4444966-091623-511_G11.CEL	0.875253	0.056188	0.037695	0.030864
a550995-4444966-091623-511_G12.CEL	0.766166	0.086754	0.129978	0.017102
a550995-4444966-091623-511_H01.CEL	0.837185	0.084847	0.058119	0.019849
a550995-4444966-091623-511_H02.CEL	0.471538	0.429311	0.095821	0.00333
a550995-4444966-091623-511_H03.CEL	0.832941	0.14735	0.019698	1e-05
a550995-4444966-091623-511_H05.CEL	0.873932	0.077978	0.035013	0.013077
a550995-4444966-091623-511_H06.CEL	0.834123	0.097807	0.066951	0.001119
a550995-4444966-091623-511_H07.CEL	0.815036	0.066838	0.118116	1e-05
a550995-4444967-091723-526_A01.CEL	0.558739	0.278454	0.119411	0.043395
a550995-4444967-091723-526_A03.CEL	0.190229	0.736101	0.07366	1e-05
a550995-4444967-091723-526_B01.CEL	0.41046	0.474897	0.114633	1e-05
a550995-4444967-091723-526_D06.CEL	0.816284	0.136527	0.039341	0.007847
a550995-4444967-091723-526_D08.CEL	0.861735	0.070106	0.04417	0.023989
a550995-4444967-091723-526_E04.CEL	0.624316	0.08259	0.293084	1e-05
a550995-4444967-091723-526_E05.CEL	0.883223	0.06233	0.036406	0.018041
a550995-4444967-091723-526_E07.CEL	0.771303	0.139321	0.089366	1e-05
a550995-4444967-091723-526_E09.CEL	0.591895	0.310917	0.097178	1e-05
a550995-4444967-091723-526_E11.CEL	0.797429	0.125421	0.052824	0.024325
a550995-4444967-091723-526_F01.CEL	0.681395	0.237504	0.065175	0.015927
a550995-4444967-091723-526_F02.CEL	0.593542	0.307308	0.090643	0.008507
a550995-4444967-091723-526_F04.CEL	0.643867	0.294389	0.041534	0.020209
a550995-4444967-091723-526_F08.CEL	0.604098	0.287431	0.103772	0.004699
a550995-4444967-091723-526_G04.CEL	0.634384	0.221483	0.132071	0.012062
a550995-4444967-091723-526_G07.CEL	0.347277	0.591073	0.06164	1e-05
a550995-4444967-091723-526_G08.CEL	0.82294	0.121314	0.05515	0.000595
a550995-4444967-091723-526_G11.CEL	0.808544	0.09388	0.08865	0.008927
a550995-4444967-091723-526_G12.CEL	0.953917	0.012006	1e-05	0.034067
a550995-4444967-091723-526_H02.CEL	0.110169	0.868486	0.021335	1e-05
a550995-4444967-091723-526_H03.CEL	0.969067	0.027321	0.003601	1e-05
a550995-4444967-091723-526_H04.CEL	0.789683	0.096428	0.112631	0.001258
a550995-4444967-091723-526_H05.CEL	0.808796	0.144882	0.031891	0.014431
a550995-4444967-091723-526_H07.CEL	0.847009	0.080384	0.034793	0.037814
a550995-4444967-091723-529_A01.CEL	0.92505	0.039496	0.023871	0.011583
a550995-4444967-091723-529_A03.CEL	0.705698	0.14892	0.133703	0.011679
a550995-4444967-091723-529_A08.CEL	0.880836	0.069329	0.049826	1e-05
a550995-4444967-091723-529_A11.CEL	0.603022	0.26846	0.115747	0.012771
a550995-4444967-091723-529_B05.CEL	0.788136	0.122953	0.078037	0.010874
a550995-4444967-091723-529_B06.CEL	0.786812	0.119842	0.087007	0.00634
a550995-4444967-091723-529_B07.CEL	0.765584	0.134604	0.089698	0.010114
a550995-4444967-091723-529_B09.CEL	0.791512	0.131773	0.076705	1e-05
a550995-4444967-091723-529_B10.CEL	0.915148	0.032119	0.029761	0.022973
a550995-4444967-091723-529_C08.CEL	0.46258	0.38557	0.150945	0.000905
a550995-4444967-091723-529_G11.CEL	0.808882	0.122761	0.043711	0.024646
a550995-4447267-091723-690_B04.CEL	0.959261	0.001716	1e-05	0.039013
a550995-4447267-091723-690_B08.CEL	0.926967	0.04073	1e-05	0.032293
a550995-4447267-091723-690_B09.CEL	0.939524	0.011082	0.00064	0.048755
a550995-4447267-091723-690_C04.CEL	0.764044	0.182435	0.036318	0.017203
a550995-4447267-091723-690_C05.CEL	0.536277	0.341214	0.110721	0.011789
a550995-4451217-111823-438_A02.CEL	0.953662	0.00839	0.002959	0.034989
a550995-4451217-111823-438_A06.CEL	0.90942	0.03901	0.037736	0.013834
a550995-4451217-111823-438_A07.CEL	0.748715	0.21781	0.015854	0.017621
a550995-4451217-111823-438_B01.CEL	0.74138	0.083729	0.149716	0.025175
a550995-4451217-111823-438_B05.CEL	0.770153	0.111002	0.105088	0.013757
a550995-4451217-111823-438_B06.CEL	0.940464	0.025064	0.024981	0.009491
a550995-4451217-111823-438_B08.CEL	0.815966	0.07794	0.093757	0.012336
a550995-4451217-111823-438_B09.CEL	0.766175	0.174749	0.03939	0.019687
a550995-4451217-111823-438_B10.CEL	0.236078	0.734879	0.015246	0.013797
a550995-4451217-111823-438_B11.CEL	0.731025	0.175473	0.06928	0.024222
a550995-4451217-111823-438_C09.CEL	0.594897	0.361159	0.043934	1e-05
a550995-4451217-111823-438_C10.CEL	0.961862	0.025086	0.005893	0.007158
a550995-4451217-111823-438_C11.CEL	0.684851	0.196338	0.106223	0.012589
a550995-4451217-111823-438_C12.CEL	0.741573	0.179751	0.075447	0.00323
a550995-4451217-111823-438_D05.CEL	0.939876	0.013547	0.021932	0.024646
a550995-4451217-111823-438_D07.CEL	0.790438	0.134934	0.074619	1e-05
a550995-4451217-111823-438_D08.CEL	0.941316	0.026312	0.032362	1e-05
a550995-4451217-111823-438_D09.CEL	0.906123	0.02827	0.032429	0.033177
a550995-4451217-111823-438_D10.CEL	0.7197	0.197246	0.066043	0.017012
a550995-4451217-111823-438_D11.CEL	0.564255	0.307291	0.110496	0.017958
a550995-4451217-111823-438_E01.CEL	0.95069	0.014931	0.007672	0.026707
a550995-4451217-111823-438_E02.CEL	0.942984	0.019249	0.022317	0.015451
a550995-4451217-111823-438_E03.CEL	0.838629	0.11046	0.050901	1e-05
a550995-4451217-111823-438_E04.CEL	0.754937	0.154019	0.089361	0.001683
a550995-4451217-111823-438_E09.CEL	0.755767	0.165707	0.078515	1e-05
a550995-4451217-111823-438_F03.CEL	0.50161	0.431322	0.067058	1e-05
a550995-4451217-111823-438_F04.CEL	0.769264	0.159773	0.054988	0.015974
a550995-4451217-111823-438_F05.CEL	0.883901	0.055002	0.06013	0.000967
a550995-4451217-111823-438_F09.CEL	0.412462	0.547518	0.031961	0.008059
a550995-4451217-111823-438_F10.CEL	0.585287	0.316031	0.075833	0.022848
a550995-4451217-111823-438_G01.CEL	0.690837	0.208563	0.100162	0.000438
a550995-4451217-111823-438_G02.CEL	0.657084	0.235684	0.081919	0.025312
a550995-4451217-111823-438_G03.CEL	0.924767	0.045335	0.025161	0.004737
a550995-4451217-111823-438_G04.CEL	0.581835	0.321212	0.090141	0.006813
a550995-4451217-111823-438_G05.CEL	0.73346	0.196035	0.056621	0.013884
a550995-4451217-111823-438_G06.CEL	0.678059	0.171768	0.140394	0.009779
a550995-4451217-111823-438_G07.CEL	0.921863	0.014222	0.008983	0.054932
a550995-4451217-111823-438_G08.CEL	0.701376	0.165197	0.127398	0.006029
a550995-4451217-111823-438_G09.CEL	0.690087	0.248092	0.048663	0.013159
a550995-4451217-111823-438_G10.CEL	0.748926	0.169941	0.071439	0.009694
a550995-4451217-111823-438_G12.CEL	0.756966	0.174109	0.06295	0.005975
a550995-4451217-111823-438_H01.CEL	0.730776	0.230762	0.036406	0.002057
a550995-4451217-111823-438_H02.CEL	0.904589	0.055906	0.033026	0.00648
a550995-4451217-111823-438_H04.CEL	0.484241	0.473099	0.042649	1e-05
a550995-4451217-111823-438_H05.CEL	0.912004	0.02532	0.02522	0.037455
a550995-4451217-111823-438_H06.CEL	0.758534	0.127012	0.108768	0.005686
a550995-4451217-111823-438_H07.CEL	0.744379	0.206723	0.048888	1e-05
a550995-4451217-111823-438_H08.CEL	0.497468	0.433038	0.069484	1e-05
a550995-4451217-111823-438_H09.CEL	0.934652	0.023293	0.042045	1e-05
a550995-4451217-111823-438_H10.CEL	0.949582	0.010407	1e-05	0.040001
a550995-4451217-111823-438_H11.CEL	0.734592	0.191678	0.07143	0.002299
a550995-4451217-111823-440_A02.CEL	0.609392	0.278914	0.108499	0.003195
a550995-4451217-111823-440_A04.CEL	0.78386	0.10967	0.102844	0.003626
a550995-4451217-111823-440_A05.CEL	0.662976	0.21943	0.108536	0.009058
a550995-4451217-111823-440_A06.CEL	0.895497	0.04564	0.037826	0.021038
a550995-4451217-111823-440_A07.CEL	0.658814	0.197815	0.095809	0.047562
a550995-4451217-111823-440_A08.CEL	0.796102	0.135574	0.048329	0.019995
a550995-4451217-111823-440_A11.CEL	0.858296	0.080365	0.049765	0.011574
a550995-4451217-111823-440_B01.CEL	0.426154	0.504904	0.068933	1e-05
a550995-4451217-111823-440_B03.CEL	0.951115	0.019059	0.008075	0.021751
a550995-4451217-111823-440_B04.CEL	0.830417	0.124159	0.04173	0.003695
a550995-4451217-111823-440_B08.CEL	0.810081	0.098893	0.077402	0.013624
a550995-4451217-111823-440_B09.CEL	0.737768	0.15962	0.102602	1e-05
a550995-4451217-111823-440_B10.CEL	0.799281	0.136388	0.063805	0.000527
a550995-4451217-111823-440_B11.CEL	0.946825	0.020947	1e-05	0.032218
a550995-4451217-111823-440_C01.CEL	0.977745	0.002665	1e-05	0.01958
a550995-4451217-111823-440_C02.CEL	0.379537	0.563245	0.057208	1e-05
a550995-4451217-111823-440_C03.CEL	0.503223	0.400754	0.083192	0.012832
a550995-4451217-111823-440_C04.CEL	0.820967	0.128635	0.043914	0.006484
a550995-4451217-111823-440_C05.CEL	0.873794	0.079491	0.013454	0.033261
a550995-4451217-111823-440_C07.CEL	0.861989	0.057964	0.063741	0.016307
a550995-4451217-111823-440_C08.CEL	0.846632	0.085596	0.058624	0.009148
a550995-4451217-111823-440_C09.CEL	0.736768	0.161936	0.071282	0.030014
a550995-4451217-111823-440_C10.CEL	0.898582	0.066159	0.033594	0.001665
a550995-4451217-111823-440_C11.CEL	0.686232	0.20664	0.086092	0.021036
a550995-4451217-111823-440_D02.CEL	0.589119	0.06066	0.337767	0.012453
a550995-4451217-111823-440_D04.CEL	0.659113	0.250725	0.089446	0.000716
a550995-4451217-111823-440_D05.CEL	0.868209	0.063001	0.06878	1e-05
a550995-4451217-111823-440_D06.CEL	0.881765	0.095001	0.023224	1e-05
a550995-4451217-111823-440_D07.CEL	0.952809	0.01686	1e-05	0.030321
a550995-4451217-111823-440_D08.CEL	0.948592	0.014662	1e-05	0.036736
a550995-4451217-111823-440_D10.CEL	0.829112	0.118722	0.04066	0.011506
a550995-4451217-111823-440_D11.CEL	0.925191	0.030945	0.019939	0.023925
a550995-4451217-111823-440_D12.CEL	0.955067	0.002962	1e-05	0.041961
a550995-4451217-111823-440_E02.CEL	0.923426	0.014721	0.02736	0.034492
a550995-4451217-111823-440_E03.CEL	0.492409	0.484658	0.016627	0.006305
a550995-4451217-111823-440_E04.CEL	0.444359	0.468347	0.087284	1e-05
a550995-4451217-111823-440_E05.CEL	0.93043	0.030144	0.023581	0.015846
a550995-4451217-111823-440_E06.CEL	0.810746	0.159886	0.018762	0.010606
a550995-4451217-111823-440_E07.CEL	0.826253	0.110641	0.026979	0.036128
a550995-4451217-111823-440_E08.CEL	0.799246	0.104672	0.083044	0.013039
a550995-4451217-111823-440_F01.CEL	0.791339	0.10231	0.104396	0.001955
a550995-4451217-111823-440_F02.CEL	0.525931	0.407018	0.067041	1e-05
a550995-4451217-111823-440_F03.CEL	0.882308	0.029535	1e-05	0.088147
a550995-4451217-111823-440_F06.CEL	0.828491	0.118296	0.04711	0.006103
a550995-4451217-111823-440_F07.CEL	0.725236	0.107742	0.166856	0.000167
a550995-4451217-111823-440_F09.CEL	0.550251	0.346547	0.103192	1e-05
a550995-4451217-111823-440_F10.CEL	0.690664	0.244436	0.06489	1e-05
a550995-4451217-111823-440_F11.CEL	0.367892	0.582362	0.049736	1e-05
a550995-4451217-111823-440_F12.CEL	0.967802	0.028384	0.003805	1e-05
a550995-4451217-111823-440_G01.CEL	0.605758	0.269157	0.098925	0.02616
a550995-4451217-111823-440_G03.CEL	0.923892	0.029027	0.030986	0.016095
a550995-4451217-111823-440_G05.CEL	0.580202	0.287785	0.132003	1e-05
a550995-4451217-111823-440_G07.CEL	0.910235	0.02426	0.014342	0.051163
a550995-4451217-111823-440_G08.CEL	0.660485	0.275735	0.049815	0.013965
a550995-4451217-111823-440_G09.CEL	0.79055	0.138666	0.044054	0.026731
a550995-4451217-111823-441_A02.CEL	0.131189	0.810173	0.054876	0.003763
a550995-4451217-111823-441_B04.CEL	0.443761	0.326072	0.230157	1e-05
a550995-4451217-111823-441_C06.CEL	0.884146	0.061913	0.05303	0.000911
a550995-4451217-111823-441_D01.CEL	0.648658	0.2496	0.101732	1e-05
a550995-4451217-111823-441_D07.CEL	0.752207	0.129969	0.089991	0.027832
a550995-4451217-111823-441_D10.CEL	0.742626	0.201392	0.048932	0.00705
a550995-4451217-111823-441_E06.CEL	0.851537	0.07358	0.056425	0.018457
a550995-4451217-111823-441_E08.CEL	0.754076	0.182244	0.061886	0.001794
a550995-4451217-111823-441_E10.CEL	0.540175	0.324706	0.125365	0.009754
a550995-4451217-111823-441_F03.CEL	0.824825	0.082093	0.093072	1e-05
a550995-4451217-111823-441_F06.CEL	0.741758	0.131753	0.100092	0.026396
a550995-4451217-111823-441_F07.CEL	0.485127	0.435823	0.071031	0.00802
a550995-4451217-111823-441_G06.CEL	0.790703	0.156402	0.052885	1e-05
a550995-4451217-111823-441_H01.CEL	0.35136	0.569499	0.073695	0.005445
a550995-4451217-111823-441_H10.CEL	0.487644	0.444007	0.052113	0.016236
a550995-4451217-111823-443_B06.CEL	0.937643	0.029858	0.015092	0.017407
a550995-4451217-111823-443_B07.CEL	0.924254	0.034129	0.029057	0.01256
a550995-4451217-111823-443_B08.CEL	0.943269	0.024539	0.013969	0.018222
a550995-4451217-111823-443_B09.CEL	0.680002	0.042226	0.277762	1e-05
a550995-4451217-111823-443_B10.CEL	0.831173	0.096194	0.044163	0.02847
a550995-4451217-111823-443_B11.CEL	0.537271	0.399651	0.062872	0.000206
a550995-4451217-111823-443_B12.CEL	0.875569	0.082491	0.041929	1e-05
a550995-4451217-111823-443_C01.CEL	0.530168	0.359406	0.099597	0.010829
a550995-4451217-111823-443_C02.CEL	0.968524	0.004574	1e-05	0.026892
a550995-4451217-111823-443_C03.CEL	0.740536	0.175571	0.075086	0.008806
a550995-4451217-111823-443_C04.CEL	0.959384	0.007141	0.002867	0.030609
a550995-4451217-111823-443_C06.CEL	0.529166	0.38778	0.083045	1e-05
a550995-4451217-111823-443_C07.CEL	0.870882	0.064161	0.057876	0.007081
a550995-4451217-111823-443_C08.CEL	0.884857	0.074037	0.007161	0.033945
a550995-4451217-111823-443_C10.CEL	0.759665	0.115055	0.070942	0.054338
a550995-4451217-111823-443_C11.CEL	0.71485	0.187163	0.097977	1e-05
a550995-4451217-111823-443_C12.CEL	0.774566	0.113195	0.100199	0.012041
a550995-4451217-111823-443_D01.CEL	0.762941	0.179814	0.057236	1e-05
a550995-4451217-111823-443_D02.CEL	0.669232	0.149499	0.165697	0.015572
a550995-4451217-111823-443_D03.CEL	0.871623	0.093867	0.014394	0.020115
a550995-4451217-111823-443_D05.CEL	0.932324	0.021008	0.015709	0.030959
a550995-4451217-111823-443_D06.CEL	0.649577	0.274543	0.063112	0.012768
a550995-4451217-111823-443_D07.CEL	0.948925	0.03403	0.014873	0.002172
a550995-4451217-111823-443_D08.CEL	0.96148	0.007433	0.011917	0.01917
a550995-4451217-111823-443_D09.CEL	0.868229	0.083461	0.039738	0.008572
a550995-4451217-111823-443_D10.CEL	0.748134	0.192087	0.059769	1e-05
a550995-4451217-111823-443_D11.CEL	0.964657	0.009919	1e-05	0.025413
a550995-4451217-111823-443_D12.CEL	0.465946	0.450238	0.076281	0.007535
a550995-4451217-111823-443_E01.CEL	0.59384	0.324731	0.08142	1e-05
a550995-4451217-111823-443_E02.CEL	0.940575	0.029725	0.001707	0.027994
a550995-4451217-111823-443_E04.CEL	0.554674	0.372589	0.06426	0.008477
a550995-4451217-111823-443_E05.CEL	0.830584	0.133363	0.020848	0.015205
a550995-4451217-111823-443_E06.CEL	0.687816	0.244079	0.068094	1e-05
a550995-4451217-111823-443_F04.CEL	0.632831	0.294173	0.047625	0.025372
a550995-4451217-111823-443_F06.CEL	0.441091	0.037543	0.504155	0.017211
a550995-4451217-111823-443_F07.CEL	0.913188	0.049866	0.02078	0.016166
a550995-4451217-111823-443_F09.CEL	0.905402	0.032233	0.022375	0.039991
a550995-4451217-111823-443_F10.CEL	0.861464	0.051771	0.003484	0.083281
a550995-4451217-111823-443_F12.CEL	0.886402	0.027817	0.047882	0.0379
a550995-4451217-111823-443_G01.CEL	0.752357	0.136146	0.098643	0.012854
a550995-4451217-111823-443_G02.CEL	0.867927	0.069917	0.039857	0.022299
a550995-4451217-111823-443_G03.CEL	0.47218	0.444498	0.081411	0.001911
a550995-4451217-111823-443_G04.CEL	0.826619	0.096434	0.055344	0.021603
a550995-4451217-111823-443_G05.CEL	0.693972	0.220173	0.073166	0.01269
a550995-4451217-111823-443_G06.CEL	0.89987	0.041687	0.057129	0.001314
a550995-4451217-111823-443_G07.CEL	0.922794	0.058543	0.016027	0.002636
a550995-4451217-111823-443_G08.CEL	0.889617	0.04854	0.041842	0.020001
a550995-4451217-111823-443_G09.CEL	0.761542	0.133362	0.072421	0.032676
a550995-4451217-111823-443_G12.CEL	0.796405	0.134717	0.068867	1e-05
a550995-4451217-111823-443_H07.CEL	0.888096	0.030476	0.077832	0.003597
a550995-4451217-111823-443_H08.CEL	0.354924	0.574489	0.06369	0.006897
a550995-4451217-111823-443_H09.CEL	0.698892	0.21572	0.064094	0.021294
a550995-4451217-111823-443_H10.CEL	0.870269	0.035029	0.079005	0.015697
a550995-4451217-111823-443_H11.CEL	0.864276	0.107669	0.003695	0.02436
a550995-4451217-111823-444_A02.CEL	0.555511	0.388441	0.044862	0.011186
a550995-4451217-111823-444_A03.CEL	0.46001	0.471905	0.044013	0.024072
a550995-4451217-111823-444_A05.CEL	0.941742	0.021622	0.012251	0.024386
a550995-4451217-111823-444_A11.CEL	0.848442	0.038063	0.097272	0.016223
a550995-4451217-111823-444_B02.CEL	0.573209	0.350163	0.075	0.001628
a550995-4451217-111823-444_B03.CEL	0.81221	0.157931	0.01961	0.010249
a550995-4451217-111823-444_B05.CEL	0.898672	0.036718	0.02865	0.03596
a550995-4451217-111823-444_B06.CEL	0.848594	0.040133	0.084147	0.027127
a550995-4451217-111823-444_B10.CEL	0.681553	0.238661	0.066177	0.013609
a550995-4451217-111823-444_F02.CEL	0.605827	0.24491	0.149252	1e-05
a550995-4451217-111823-444_H01.CEL	0.8027	0.155192	0.021402	0.020706
a550995-4451217-111823-444_H04.CEL	0.518353	0.41038	0.054042	0.017226
a550995-4451217-111823-444_H05.CEL	0.880063	0.075836	0.044091	1e-05
a550995-4451217-111823-444_H06.CEL	0.584253	0.380281	0.035456	1e-05
a550995-4451217-111823-446_A01.CEL	0.626762	0.295643	0.077584	1e-05
a550995-4451217-111823-446_A05.CEL	0.807512	0.1381	0.050603	0.003785
a550995-4451217-111823-446_A07.CEL	0.95773	0.020924	0.002352	0.018993
a550995-4451217-111823-446_A08.CEL	0.740996	0.130339	0.110516	0.018149
a550995-4451217-111823-446_A10.CEL	0.590022	0.328155	0.070233	0.011589
a550995-4451217-111823-446_C01.CEL	0.87471	0.082899	0.035928	0.006462
a550995-4451217-111823-446_D12.CEL	0.700177	0.262185	0.020345	0.017292
a550995-4452193-010824-381_A07.CEL	0.915141	0.071265	0.011923	0.00167
a550995-4452193-010824-381_A08.CEL	0.67758	0.234653	0.068672	0.019095
a550995-4452193-010824-381_A09.CEL	0.952705	0.015643	0.009005	0.022647
a550995-4452193-010824-381_A10.CEL	0.741318	0.185896	0.062085	0.010701
a550995-4452193-010824-381_A11.CEL	0.546339	0.355823	0.097828	1e-05
a550995-4452193-010824-381_B01.CEL	0.970382	0.005256	1e-05	0.024352
a550995-4452193-010824-381_B02.CEL	0.645171	0.176599	0.170484	0.007745
a550995-4452193-010824-381_B03.CEL	0.876787	0.067768	0.03741	0.018035
a550995-4452193-010824-381_B04.CEL	0.905001	0.064563	0.030426	1e-05
a550995-4452193-010824-381_B05.CEL	0.88151	0.08732	0.03116	1e-05
a550995-4452193-010824-381_B06.CEL	0.839077	0.092175	0.066711	0.002037
a550995-4452193-010824-381_B07.CEL	0.714421	0.203578	0.065128	0.016873
a550995-4452193-010824-381_B08.CEL	0.850827	0.089731	0.034908	0.024534
a550995-4452193-010824-381_B09.CEL	0.804338	0.102813	0.08204	0.010809
a550995-4452193-010824-381_B10.CEL	0.62919	0.2858	0.069758	0.015252
a550995-4452193-010824-381_B11.CEL	0.558776	0.398946	0.042267	1e-05
a550995-4452193-010824-381_B12.CEL	0.944585	1e-05	1e-05	0.055395
a550995-4452193-010824-381_C02.CEL	0.278115	0.659892	0.061983	1e-05
a550995-4452193-010824-381_C03.CEL	0.787719	0.149947	0.060147	0.002186
a550995-4452193-010824-381_C06.CEL	0.906213	0.068932	0.024845	1e-05
a550995-4452193-010824-381_C07.CEL	0.500907	0.34331	0.139801	0.015982
a550995-4452193-010824-381_C08.CEL	0.837331	0.098773	0.063886	1e-05
a550995-4452193-010824-381_C09.CEL	0.945986	0.019937	0.017193	0.016884
a550995-4452193-010824-381_C10.CEL	0.805436	0.16661	0.018958	0.008996
a550995-4452193-010824-381_C11.CEL	0.961914	0.014481	0.002559	0.021045
a550995-4452193-010824-381_C12.CEL	0.965764	0.008126	0.005818	0.020293
a550995-4452193-010824-381_D01.CEL	0.665595	0.268005	0.054931	0.011469
a550995-4452193-010824-381_D02.CEL	0.767675	0.174438	0.057877	1e-05
a550995-4452193-010824-381_D03.CEL	0.882935	0.035437	0.04396	0.037668
a550995-4452193-010824-381_D04.CEL	0.764764	0.149114	0.06056	0.025561
a550995-4452193-010824-381_D05.CEL	0.960058	0.007286	0.003807	0.028849
a550995-4452193-010824-381_D06.CEL	0.561252	0.378416	0.060322	1e-05
a550995-4452193-010824-381_D07.CEL	0.934517	0.015743	0.004726	0.045014
a550995-4452193-010824-381_D08.CEL	0.290068	0.653874	0.053695	0.002362
a550995-4452193-010824-381_D09.CEL	0.480802	0.416284	0.097728	0.005186
a550995-4452193-010824-381_D10.CEL	0.862668	0.084951	0.046936	0.005445
a550995-4452193-010824-381_D11.CEL	0.688751	0.263537	0.030095	0.017618
a550995-4452193-010824-381_D12.CEL	0.939856	0.031097	0.028374	0.000674
a550995-4452193-010824-381_E01.CEL	0.959004	0.005436	0.002754	0.032806
a550995-4452193-010824-381_E02.CEL	0.755171	0.152785	0.052169	0.039875
a550995-4452193-010824-381_E03.CEL	0.779691	0.101613	0.116393	0.002304
a550995-4452193-010824-381_E04.CEL	0.759838	0.14774	0.047689	0.044733
a550995-4452193-010824-381_E05.CEL	0.50812	0.350056	0.140512	0.001312
a550995-4452193-010824-381_E06.CEL	0.430134	0.483515	0.084337	0.002014
a550995-4452193-010824-381_E07.CEL	0.678569	0.239117	0.068798	0.013515
a550995-4452193-010824-381_E08.CEL	0.751276	0.159455	0.06842	0.02085
a550995-4452193-010824-381_E09.CEL	0.896106	0.047805	0.045663	0.010426
a550995-4452193-010824-381_E10.CEL	0.821715	0.080223	0.098051	1e-05
a550995-4452193-010824-381_E11.CEL	0.360511	0.599823	0.037599	0.002067
a550995-4452193-010824-381_F01.CEL	0.706252	0.212953	0.071386	0.00941
a550995-4452193-010824-381_F02.CEL	0.817863	0.084089	0.068386	0.029662
a550995-4452193-010824-381_F04.CEL	0.761635	0.198098	0.036471	0.003797
a550995-4452193-010824-381_F05.CEL	0.68741	0.141123	0.152798	0.018669
a550995-4452193-010824-381_F08.CEL	0.858302	0.094402	0.047286	1e-05
a550995-4452193-010824-381_F09.CEL	0.845498	0.123641	0.015563	0.015298
a550995-4452193-010824-381_F10.CEL	0.840771	0.093109	0.044232	0.021888
a550995-4452193-010824-381_F11.CEL	0.79101	0.150224	0.050296	0.00847
a550995-4452193-010824-381_F12.CEL	0.809027	0.088128	0.088282	0.014562
a550995-4452193-010824-381_G01.CEL	0.774842	0.141184	0.083202	0.000772
a550995-4452193-010824-381_G02.CEL	0.849941	0.083909	0.06614	1e-05
a550995-4452193-010824-381_G03.CEL	0.80834	0.149802	0.041848	1e-05
a550995-4452193-010824-381_G04.CEL	0.722199	0.21579	0.050896	0.011116
a550995-4452193-010824-381_G05.CEL	0.753843	0.167489	0.07194	0.006728
a550995-4452193-010824-381_G06.CEL	0.621496	0.348996	0.022399	0.007109
a550995-4452193-010824-381_G07.CEL	0.838377	0.08166	0.065076	0.014886
a550995-4452193-010824-381_G08.CEL	0.649062	0.280144	0.070784	1e-05
a550995-4452193-010824-381_G09.CEL	0.212844	0.738931	0.033044	0.015181
a550995-4452193-010824-381_G10.CEL	0.79767	0.165913	0.036407	1e-05
a550995-4452193-010824-381_G11.CEL	0.747733	0.199755	0.052502	1e-05
a550995-4452193-010824-381_G12.CEL	0.887664	0.06352	0.032839	0.015977
a550995-4452193-010824-381_H02.CEL	0.871549	0.078665	0.049776	1e-05
a550995-4452193-010824-381_H03.CEL	0.937713	0.024417	0.004061	0.033808
a550995-4452193-010824-381_H05.CEL	0.96031	0.031522	1e-05	0.008159
a550995-4452193-010824-381_H06.CEL	0.787829	0.153021	0.030475	0.028675
a550995-4452193-010824-381_H08.CEL	0.557227	0.410061	0.020597	0.012115
a550995-4452193-010824-381_H09.CEL	0.390975	0.528317	0.064813	0.015894
a550995-4452193-010824-381_H10.CEL	0.96438	0.004081	1e-05	0.031529
a550995-4452193-010824-381_H11.CEL	0.662297	0.286826	0.045511	0.005366
a550995-4452193-010824-381_H12.CEL	0.954901	0.00409	1e-05	0.040999
a550995-4452194-121723-667_A05.CEL	0.894347	0.048474	0.057169	1e-05
a550995-4452194-121723-667_A06.CEL	0.422719	0.503178	0.074092	1e-05
a550995-4452194-121723-667_A09.CEL	0.544049	0.319157	0.118164	0.01863
a550995-4452194-121723-667_B09.CEL	0.758856	0.170947	0.06866	0.001537
a550995-4452194-121723-667_B10.CEL	0.708709	0.227754	0.054019	0.009517
a550995-4452194-121723-667_B11.CEL	0.67456	0.259258	0.066172	1e-05
a550995-4452194-121723-667_B12.CEL	0.782551	0.079039	0.13025	0.00816
a550995-4452194-121723-667_C05.CEL	0.656099	0.271831	0.052966	0.019104
a550995-4452194-121723-667_C06.CEL	0.85145	0.121791	0.015214	0.011545
a550995-4452194-121723-667_C08.CEL	0.665622	0.26428	0.06803	0.002068
a550995-4452194-121723-667_C09.CEL	0.842183	0.111653	0.036747	0.009416
a550995-4452194-121723-667_C10.CEL	0.958903	0.021915	0.004119	0.015062
a550995-4452194-121723-667_C11.CEL	0.615237	0.296163	0.087533	0.001067
a550995-4452194-121723-667_C12.CEL	0.680789	0.258856	0.051643	0.008712
a550995-4452194-121723-667_D01.CEL	0.922103	0.059147	0.006571	0.012178
a550995-4452194-121723-667_D02.CEL	0.671248	0.212624	0.094721	0.021407
a550995-4452194-121723-667_D03.CEL	0.797747	0.163581	0.038661	1e-05
a550995-4452194-121723-667_D12.CEL	0.871238	0.065601	0.037406	0.025756
a550995-4452194-121723-667_E01.CEL	0.738699	0.177092	0.067567	0.016643
a550995-4452194-121723-667_E02.CEL	0.846731	0.053924	0.081837	0.017509
a550995-4452194-121723-667_E03.CEL	0.669466	0.22979	0.094884	0.005859
a550995-4452194-121723-667_E10.CEL	0.695813	0.203137	0.079575	0.021475
a550995-4452194-121723-667_F02.CEL	0.595812	0.124587	0.264463	0.015138
a550995-4452194-121723-667_F03.CEL	0.706893	0.248025	0.031568	0.013514
a550995-4452194-121723-667_F04.CEL	0.805116	0.127741	0.023716	0.043426
a550995-4452194-121723-667_F05.CEL	0.598244	0.146959	0.242198	0.012598
a550995-4452194-121723-667_F06.CEL	0.807474	0.110255	0.068032	0.014239
a550995-4452194-121723-667_F07.CEL	0.927105	0.022709	0.031377	0.018809
a550995-4452194-121723-667_F08.CEL	0.684926	0.166171	0.136373	0.012529
a550995-4452194-121723-667_F09.CEL	0.80536	0.130173	0.059995	0.004471
a550995-4452194-121723-667_G03.CEL	0.844622	0.094322	0.048537	0.012519
a550995-4452194-121723-667_G08.CEL	0.830589	0.109446	0.057117	0.002848
a550995-4452194-121723-667_G09.CEL	0.943912	0.007998	1e-05	0.048079
a550995-4452194-121723-667_G10.CEL	0.556226	0.256275	0.169798	0.017701
a550995-4452194-121723-667_G11.CEL	0.751042	0.127638	0.107806	0.013514
a550995-4452194-121723-667_G12.CEL	0.930394	0.013798	0.000751	0.055057
a550995-4452194-121723-667_H01.CEL	0.899239	0.061097	0.037935	0.00173
a550995-4452194-121723-667_H02.CEL	0.971447	1e-05	0.001087	0.027456
a550995-4452194-121723-667_H03.CEL	0.841532	0.068361	0.090097	1e-05
a550995-4452194-121723-667_H04.CEL	0.392514	0.544059	0.052179	0.011248
a550995-4452194-121723-667_H11.CEL	0.668574	0.185351	0.126409	0.019666
a550995-4452194-121723-668_A06.CEL	0.869516	0.071237	0.042533	0.016714
a550995-4452194-121723-668_A09.CEL	0.961499	0.002321	0.00238	0.033799
a550995-4452194-121723-668_A10.CEL	0.895403	0.055792	0.048795	1e-05
a550995-4452194-121723-668_A11.CEL	0.733803	0.117328	0.148859	1e-05
a550995-4452194-121723-668_B07.CEL	0.852611	0.072097	0.065997	0.009294
a550995-4452194-121723-668_B08.CEL	0.373723	0.459436	0.153184	0.013657
a550995-4452194-121723-668_B09.CEL	0.870078	0.080335	0.031226	0.018361
a550995-4452194-121723-668_B11.CEL	0.612038	0.290896	0.074386	0.02268
a550995-4452194-121723-668_C04.CEL	0.954367	0.027987	0.005507	0.012139
a550995-4452194-121723-668_C05.CEL	0.661889	0.231559	0.106542	1e-05
a550995-4452194-121723-668_C07.CEL	0.940988	0.037871	0.011101	0.01004
a550995-4452194-121723-668_C12.CEL	0.880092	0.046386	0.062416	0.011106
a550995-4452194-121723-668_D01.CEL	0.909139	0.055752	0.031058	0.00405
a550995-4452194-121723-668_D09.CEL	0.702824	0.212778	0.078232	0.006166
a550995-4452194-121723-668_D10.CEL	0.573809	0.354032	0.053136	0.019024
a550995-4452194-121723-668_D11.CEL	0.794908	0.107942	0.097141	1e-05
a550995-4452194-121723-668_D12.CEL	0.706815	0.182015	0.110682	0.000489
a550995-4452194-121723-668_E01.CEL	0.73207	0.117518	0.12251	0.027902
a550995-4452194-121723-668_E03.CEL	0.556288	0.386979	0.050992	0.00574
a550995-4452194-121723-668_E06.CEL	0.863515	0.096078	0.040397	1e-05
a550995-4452194-121723-668_E08.CEL	0.589093	0.305766	0.097557	0.007584
a550995-4452194-121723-668_E09.CEL	0.5312	0.409009	0.05612	0.003671
a550995-4452194-121723-668_E10.CEL	0.763071	0.061552	0.175366	1e-05
a550995-4452194-121723-668_E11.CEL	0.868666	0.079756	0.046587	0.004991
a550995-4452194-121723-668_F05.CEL	0.944013	0.018103	0.012055	0.025829
a550995-4452194-121723-668_F06.CEL	0.939106	0.011027	0.031762	0.018105
a550995-4452194-121723-668_F08.CEL	0.780318	0.166849	0.052822	1e-05
a550995-4452194-121723-668_F11.CEL	0.5724	0.383891	0.040701	0.003007
a550995-4452194-121723-668_F12.CEL	0.673922	0.183875	0.133203	0.009
a550995-4452194-121723-668_G01.CEL	0.721785	0.185225	0.092981	1e-05
a550995-4452194-121723-668_G02.CEL	0.635071	0.287356	0.077563	1e-05
a550995-4452194-121723-668_G04.CEL	0.58484	0.322038	0.040135	0.052987
a550995-4452194-121723-668_G05.CEL	0.597593	0.27404	0.121641	0.006727
a550995-4452194-121723-668_G06.CEL	0.736043	0.196426	0.037682	0.029849
a550995-4452194-121723-668_G07.CEL	0.836013	0.093768	0.069974	0.000246
a550995-4452194-121723-668_G08.CEL	0.846263	0.08469	0.06647	0.002577
a550995-4452194-121723-668_G09.CEL	0.961131	0.004853	0.015058	0.018957
a550995-4452194-121723-668_G11.CEL	0.845676	0.109411	0.044541	0.000372
a550995-4452194-121723-668_G12.CEL	0.550313	0.330955	0.116404	0.002328
a550995-4452194-121723-668_H02.CEL	0.681055	0.134462	0.184473	1e-05
a550995-4452194-121723-668_H03.CEL	0.892502	0.084606	0.022882	1e-05
a550995-4452194-121723-668_H05.CEL	0.762583	0.05875	0.164713	0.013954
a550995-4452194-121723-668_H06.CEL	0.829422	0.095114	0.075454	1e-05
a550995-4452194-121723-668_H09.CEL	0.771766	0.175225	0.053	1e-05
a550995-4452194-121723-668_H10.CEL	0.944609	0.015046	0.014357	0.025987
a550995-4452194-121723-668_H11.CEL	0.820538	0.094314	0.080051	0.005098
a550995-4464489-072424-015_A01.CEL	0.632087	0.272745	0.082815	0.012353
a550995-4464489-072424-015_A02.CEL	0.957524	0.032516	1e-05	0.009949
a550995-4464489-072424-015_A03.CEL	0.483373	0.488188	0.024401	0.004038
a550995-4464489-072424-015_A04.CEL	0.811646	0.12628	0.062064	1e-05
a550995-4464489-072424-015_A05.CEL	0.183924	0.778871	0.029101	0.008104
a550995-4464489-072424-015_A06.CEL	0.702267	0.23067	0.060731	0.006332
a550995-4464489-072424-015_A07.CEL	0.802413	0.165662	0.031915	1e-05
a550995-4464489-072424-015_A08.CEL	0.631877	0.287999	0.054468	0.025656
a550995-4464489-072424-015_A09.CEL	0.429105	0.52582	0.044856	0.000219
a550995-4464489-072424-015_A10.CEL	0.66121	0.187232	0.148596	0.002962
a550995-4464489-072424-015_A11.CEL	0.718771	0.175767	0.080143	0.02532
a550995-4464489-072424-015_B01.CEL	0.558707	0.388124	0.053159	1e-05
a550995-4464489-072424-015_B02.CEL	0.867633	0.100199	0.024226	0.007941
a550995-4464489-072424-015_B03.CEL	0.582179	0.320568	0.092417	0.004837
a550995-4464489-072424-015_B04.CEL	0.476177	0.385369	0.117893	0.020561
a550995-4464489-072424-015_B05.CEL	0.080329	0.908773	0.006793	0.004105
a550995-4464489-072424-015_B06.CEL	0.603549	0.254672	0.141769	1e-05
a550995-4464489-072424-015_B07.CEL	0.730117	0.171361	0.093936	0.004586
a550995-4464489-072424-015_B08.CEL	0.810574	0.133107	0.056309	1e-05
a550995-4464489-072424-015_B09.CEL	0.784832	0.168282	0.020256	0.02663
a550995-4464489-072424-015_B10.CEL	0.665761	0.307146	0.027083	1e-05
a550995-4464489-072424-015_B11.CEL	0.745192	0.12702	0.120032	0.007756
a550995-4464489-072424-015_B12.CEL	0.875977	0.062697	0.033668	0.027658
a550995-4464489-072424-015_C02.CEL	0.731589	0.194035	0.074366	1e-05
a550995-4464489-072424-015_C04.CEL	0.74661	0.145778	0.102593	0.005018
a550995-4464489-072424-015_C05.CEL	0.491727	0.454938	0.045719	0.007615
a550995-4464489-072424-015_C06.CEL	0.609224	0.238353	0.14221	0.010214
a550995-4464489-072424-015_C07.CEL	0.446352	0.316364	0.215773	0.021511
a550995-4464489-072424-015_C08.CEL	0.510715	0.409379	0.074513	0.005394
a550995-4464489-072424-015_C10.CEL	0.479889	0.372746	0.14021	0.007156
a550995-4464489-072424-015_C11.CEL	0.616561	0.344312	0.039117	1e-05
a550995-4464489-072424-015_C12.CEL	0.817817	0.12618	0.055993	1e-05
a550995-4464489-072424-015_D02.CEL	0.76348	0.171756	0.034868	0.029897
a550995-4464489-072424-015_D03.CEL	0.97366	0.007889	0.016798	0.001653
a550995-4464489-072424-015_D04.CEL	0.357588	0.53212	0.10025	0.010043
a550995-4464489-072424-015_D05.CEL	0.487997	0.46014	0.04547	0.006393
a550995-4464489-072424-015_D06.CEL	0.462009	0.463029	0.074952	1e-05
a550995-4464489-072424-015_D07.CEL	0.64337	0.256844	0.098185	0.0016
a550995-4464489-072424-015_D09.CEL	0.887245	0.074758	0.037987	1e-05
a550995-4464489-072424-015_D10.CEL	0.529288	0.380182	0.080506	0.010024
a550995-4464489-072424-015_D11.CEL	0.873981	0.057671	0.040568	0.02778
a550995-4464489-072424-015_D12.CEL	0.485667	0.431974	0.082349	1e-05
a550995-4464489-072424-015_E01.CEL	0.733834	0.206889	0.059267	1e-05
a550995-4464489-072424-015_E02.CEL	0.685841	0.224713	0.089436	1e-05
a550995-4464489-072424-015_E03.CEL	0.559638	0.268698	0.171654	1e-05
a550995-4464489-072424-015_E04.CEL	0.372152	0.596862	0.030976	1e-05
a550995-4464489-072424-015_E05.CEL	0.470682	0.193349	0.33103	0.004939
a550995-4464489-072424-015_E06.CEL	0.749793	0.133272	0.102693	0.014242
a550995-4464489-072424-015_E07.CEL	0.202156	0.7516	0.043239	0.003006
a550995-4464489-072424-015_E08.CEL	0.57593	0.337437	0.057739	0.028894
a550995-4464489-072424-015_E09.CEL	0.855406	0.074333	0.057776	0.012485
a550995-4464489-072424-015_E10.CEL	0.611403	0.273369	0.091914	0.023314
a550995-4464489-072424-015_E11.CEL	0.929948	0.031799	0.007482	0.030771
a550995-4464489-072424-015_F01.CEL	0.450884	0.472972	0.070685	0.00546
a550995-4464489-072424-015_F02.CEL	0.806477	0.101786	0.079362	0.012376
a550995-4464489-072424-015_H06.CEL	0.82249	0.085834	0.052458	0.039218
a550995-4464489-072424-015_H07.CEL	0.948358	0.0168	0.008947	0.025895
a550995-4464489-072424-015_H08.CEL	0.906672	0.052507	0.04081	1e-05
a550995-4464489-072424-015_H09.CEL	0.902649	0.038283	0.054636	0.004433
a550995-4464489-072424-015_H10.CEL	0.860295	0.074011	0.040291	0.025404
a550995-4464489-072424-015_H11.CEL	0.823093	0.049758	1e-05	0.127139
a550995-4464489-072424-015_H12.CEL	0.676375	0.269525	0.046111	0.007989
a550995-4464489-072424-016_A08.CEL	0.850572	0.064857	0.084561	1e-05
a550995-4464489-072424-016_A09.CEL	0.382304	0.543788	0.072817	0.001091
a550995-4464489-072424-016_A10.CEL	0.92691	0.027949	0.009348	0.035793
a550995-4464489-072424-016_A11.CEL	0.935533	0.015502	1e-05	0.048955
a550995-4464489-072424-016_B01.CEL	0.123591	0.86119	0.015209	1e-05
a550995-4464489-072424-016_B02.CEL	0.489511	0.447753	0.041699	0.021038
a550995-4464489-072424-016_B03.CEL	0.775633	0.137948	0.078124	0.008294
a550995-4464489-072424-016_B04.CEL	0.206629	0.763814	0.029548	1e-05
a550995-4464489-072424-016_B05.CEL	0.946318	0.022278	0.019968	0.011436
a550995-4464489-072424-016_B06.CEL	0.917933	0.036151	0.011514	0.034402
a550995-4464489-072424-016_B07.CEL	0.846621	0.086688	0.066681	1e-05
a550995-4464489-072424-016_B08.CEL	0.870453	0.037159	0.085277	0.007111
a550995-4464489-072424-016_B09.CEL	0.828201	0.072969	0.091782	0.007048
a550995-4464489-072424-016_B10.CEL	0.554825	0.365801	0.06942	0.009954
a550995-4464489-072424-016_B11.CEL	0.721718	0.145474	0.132798	1e-05
a550995-4464489-072424-016_B12.CEL	0.523651	0.398026	0.078314	1e-05
a550995-4464489-072424-016_C01.CEL	0.592518	0.352686	0.043964	0.010832
a550995-4464489-072424-016_C03.CEL	0.563153	0.327353	0.109484	1e-05
a550995-4464489-072424-016_C04.CEL	0.961375	0.016802	0.016474	0.005349
a550995-4464489-072424-016_C05.CEL	0.505346	0.430002	0.064642	1e-05
a550995-4464489-072424-016_C06.CEL	0.552552	0.419808	0.02763	1e-05
a550995-4464489-072424-016_C07.CEL	0.820048	0.083476	0.096466	1e-05
a550995-4464489-072424-016_C08.CEL	0.84016	0.088044	0.041536	0.03026
a550995-4464489-072424-016_C09.CEL	0.491657	0.441571	0.059066	0.007706
a550995-4464489-072424-016_C10.CEL	0.805415	0.068189	0.114234	0.012161
a550995-4464489-072424-016_C11.CEL	0.790218	0.126484	0.063678	0.019621
a550995-4464489-072424-016_C12.CEL	0.03755	0.951193	0.009766	0.001491
a550995-4464489-072424-016_D01.CEL	0.760777	0.106151	0.10981	0.023261
a550995-4464489-072424-016_D02.CEL	0.782338	0.097719	0.101942	0.018001
a550995-4464489-072424-016_D03.CEL	0.602269	0.332476	0.058661	0.006594
a550995-4464489-072424-016_D04.CEL	0.611368	0.286186	0.077253	0.025193
a550995-4464489-072424-016_D05.CEL	0.803579	0.130191	0.066219	1e-05
a550995-4464489-072424-016_D06.CEL	0.536754	0.3849	0.070346	0.008001
a550995-4464489-072424-016_D07.CEL	0.762786	0.180554	0.052132	0.004529
a550995-4464489-072424-016_D08.CEL	0.765016	0.159574	0.068747	0.006663
a550995-4464489-072424-016_D09.CEL	0.883881	0.040485	0.019117	0.056517
a550995-4464489-072424-016_D10.CEL	0.697073	0.08346	0.198718	0.020749
a550995-4464489-072424-016_D11.CEL	0.772196	0.134503	0.09138	0.001921
a550995-4464489-072424-016_D12.CEL	0.859266	0.065824	0.074901	1e-05
a550995-4464489-072424-016_E02.CEL	0.569477	0.331442	0.093837	0.005244
a550995-4464489-072424-016_E03.CEL	0.448107	0.480717	0.071166	1e-05
a550995-4464489-072424-016_E04.CEL	0.78116	0.171228	0.047602	1e-05
a550995-4464489-072424-016_E06.CEL	0.712432	0.254101	0.033457	1e-05
a550995-4464489-072424-016_E07.CEL	0.696814	0.250079	0.053097	1e-05
a550995-4464489-072424-016_E08.CEL	0.546867	0.392842	0.043169	0.017122
a550995-4464489-072424-016_E09.CEL	0.799358	0.078227	0.091044	0.031372
a550995-4464489-072424-016_E10.CEL	0.784356	0.177718	0.037915	1e-05
a550995-4464489-072424-016_E11.CEL	0.685209	0.226697	0.075012	0.013082
a550995-4464489-072424-016_F01.CEL	0.625748	0.33937	0.025987	0.008896
a550995-4464489-072424-016_F02.CEL	0.786084	0.142408	0.043178	0.02833
a550995-4464489-072424-016_F03.CEL	0.691731	0.254398	0.053861	1e-05
a550995-4464489-072424-016_F04.CEL	0.545027	0.368391	0.067582	0.019
a550995-4464489-072424-016_F05.CEL	0.629232	0.216097	0.14413	0.010541
a550995-4464489-072424-016_F06.CEL	0.531374	0.395508	0.054192	0.018925
a550995-4464489-072424-016_F07.CEL	0.497313	0.418114	0.079023	0.00555
a550995-4464489-072424-016_F08.CEL	0.888663	0.063845	0.022502	0.024991
a550995-4464489-072424-016_F09.CEL	0.716921	0.194711	0.073688	0.01468
a550995-4464489-072424-016_F10.CEL	0.7589	0.106881	0.116921	0.017299
a550995-4464489-072424-016_F11.CEL	0.764979	0.181735	0.030212	0.023075
a550995-4464489-072424-016_F12.CEL	0.670204	0.198035	0.131751	1e-05
a550995-4464489-072424-016_G01.CEL	0.719473	0.204579	0.050395	0.025553
a550995-4464489-072424-016_G02.CEL	0.504438	0.411502	0.076596	0.007464
a550995-4464489-072424-016_G03.CEL	0.71524	0.252815	0.017376	0.014568
a550995-4464489-072424-016_G04.CEL	0.842113	0.106469	0.045072	0.006346
a550995-4464489-072424-016_G05.CEL	0.668328	0.221644	0.079815	0.030212
a550995-4464489-072424-016_G06.CEL	0.731872	0.214718	0.049225	0.004185
a550995-4464489-072424-016_G07.CEL	0.867295	0.073048	0.058012	0.001645
a550995-4464489-072424-016_G08.CEL	0.863628	0.079184	0.057179	1e-05
a550995-4464489-072424-016_G09.CEL	0.458678	0.480041	0.054586	0.006695
a550995-4464489-072424-016_G10.CEL	0.602576	0.313359	0.06428	0.019785
a550995-4464489-072424-016_G11.CEL	0.852699	0.044787	0.102505	1e-05
a550995-4464489-072424-016_G12.CEL	0.848132	0.102235	0.036188	0.013446
a550995-4464489-072424-016_H01.CEL	0.779119	0.186656	0.034214	1e-05
a550995-4464489-072424-016_H02.CEL	0.82268	0.135362	0.027681	0.014278
a550995-4464489-072424-016_H03.CEL	0.788278	0.128275	0.066058	0.017389
a550995-4464489-072424-016_H04.CEL	0.896969	0.046621	0.046126	0.010285
a550995-4464489-072424-016_H05.CEL	0.840179	0.124398	0.035413	1e-05
a550995-4464489-072424-016_H07.CEL	0.790825	0.141698	0.057134	0.010343
a550995-4464489-072424-016_H08.CEL	0.776163	0.136614	0.08255	0.004673
a550995-4464489-072424-016_H09.CEL	0.582593	0.238539	0.178858	1e-05
a550995-4464489-072424-016_H10.CEL	0.604117	0.287672	0.107108	0.001104
a550995-4464489-072424-016_H11.CEL	0.918679	0.024871	0.054544	0.001905
a550995-4464489-072424-022_C03.CEL	0.960749	0.010993	1e-05	0.028248
a550995-4464490-072524-577_A02.CEL	0.734628	0.172612	0.09275	1e-05
a550995-4464490-072524-577_A03.CEL	0.842459	0.112983	0.026638	0.01792
a550995-4464490-072524-577_A04.CEL	0.825619	0.150003	0.024368	1e-05
a550995-4464490-072524-577_A05.CEL	0.78367	0.169442	0.046878	1e-05
a550995-4464490-072524-577_A06.CEL	0.855318	0.040039	0.08177	0.022873
a550995-4464490-072524-577_A07.CEL	0.829	0.102522	0.060061	0.008417
a550995-4464490-072524-577_A09.CEL	0.54543	0.21945	0.2183	0.016821
a550995-4464490-072524-577_A11.CEL	0.82373	0.121493	0.038372	0.016405
a550995-4464490-072524-577_B01.CEL	0.960192	0.01762	0.006789	0.015399
a550995-4464490-072524-577_B02.CEL	0.41549	0.525586	0.035511	0.023412
a550995-4464490-072524-577_B03.CEL	0.734869	0.141511	0.102137	0.021482
a550995-4464490-072524-577_B04.CEL	0.504127	0.420016	0.075847	1e-05
a550995-4464490-072524-577_B05.CEL	0.891247	0.063115	0.030809	0.014829
a550995-4464490-072524-577_B06.CEL	0.866398	0.057741	0.066931	0.00893
a550995-4464490-072524-577_B09.CEL	0.389696	0.570672	0.031423	0.008209
a550995-4464490-072524-577_B12.CEL	0.696265	0.207264	0.08576	0.010712
a550995-4464490-072524-577_C01.CEL	0.644798	0.246856	0.082975	0.025371
a550995-4464490-072524-577_C02.CEL	0.539718	0.416731	0.04164	0.001912
a550995-4464490-072524-577_C03.CEL	0.927506	0.026081	0.019798	0.026615
a550995-4464490-072524-577_C04.CEL	0.762724	0.155546	0.08172	1e-05
a550995-4464490-072524-577_C05.CEL	0.825882	0.082623	0.083778	0.007717
a550995-4464490-072524-577_C06.CEL	0.958096	0.003024	0.002036	0.036845
a550995-4464490-072524-577_C07.CEL	0.823502	0.128688	0.0478	1e-05
a550995-4464490-072524-577_C08.CEL	0.630842	0.342563	0.026585	1e-05
a550995-4464490-072524-577_C09.CEL	0.891855	0.057797	0.039773	0.010575
a550995-4464490-072524-577_C10.CEL	0.729822	0.181108	0.071108	0.017962
a550995-4464490-072524-577_C11.CEL	0.818564	0.120229	0.045226	0.015981
a550995-4464490-072524-577_C12.CEL	0.606348	0.170583	0.223059	1e-05
a550995-4464490-072524-577_D01.CEL	0.8473	0.08693	0.040721	0.025049
a550995-4464490-072524-577_D02.CEL	0.488575	0.017238	0.494177	1e-05
a550995-4464490-072524-577_D03.CEL	0.788344	0.138942	0.072704	1e-05
a550995-4464490-072524-577_D04.CEL	0.614056	0.280591	0.095309	0.010044
a550995-4464490-072524-577_D05.CEL	0.674063	0.082135	0.21738	0.026423
a550995-4464490-072524-577_D06.CEL	0.845584	0.097061	0.057344	1e-05
a550995-4464490-072524-577_D07.CEL	0.808959	0.139713	0.044744	0.006584
a550995-4464490-072524-577_D08.CEL	0.775079	0.161512	0.050457	0.012951
a550995-4464490-072524-577_D09.CEL	0.944045	0.023659	0.002457	0.02984
a550995-4464490-072524-577_D10.CEL	0.813114	0.122533	0.063639	0.000715
a550995-4464490-072524-577_D11.CEL	0.823652	0.099128	0.066315	0.010905
a550995-4464490-072524-577_D12.CEL	0.861999	0.100736	0.015814	0.021451
a550995-4464490-072524-577_E01.CEL	0.891772	0.047414	0.044056	0.016758
a550995-4464490-072524-577_E02.CEL	0.833502	0.096005	0.064974	0.005519
a550995-4464490-072524-577_E03.CEL	0.819042	0.05417	0.082671	0.044117
a550995-4464490-072524-577_E04.CEL	0.956837	0.01056	0.001988	0.030615
a550995-4464490-072524-577_E05.CEL	0.875545	0.073788	0.049584	0.001083
a550995-4464490-072524-577_E06.CEL	0.973583	0.016094	0.007272	0.003051
a550995-4464490-072524-577_E07.CEL	0.95745	0.010216	0.00529	0.027044
a550995-4464490-072524-577_E08.CEL	0.801512	0.122506	0.05256	0.023422
a550995-4464490-072524-577_E09.CEL	0.627805	0.339701	0.01544	0.017053
a550995-4464490-072524-577_E10.CEL	0.863144	0.038386	0.080427	0.018043
a550995-4464490-072524-577_E11.CEL	0.876276	0.041292	0.082422	1e-05
a550995-4464490-072524-577_F01.CEL	0.675674	0.267694	0.056622	1e-05
a550995-4464490-072524-577_F02.CEL	0.499188	0.408032	0.083698	0.009081
a550995-4464490-072524-577_F03.CEL	0.853846	0.053564	0.06576	0.02683
a550995-4464490-072524-577_F04.CEL	0.606476	0.267424	0.097653	0.028447
a550995-4464490-072524-577_F05.CEL	0.605952	0.285629	0.076759	0.031661
a550995-4464490-072524-577_F06.CEL	0.811006	0.115999	0.072985	1e-05
a550995-4464490-072524-577_F07.CEL	0.798457	0.158141	0.029488	0.013914
a550995-4464490-072524-577_F08.CEL	0.616379	0.230574	0.146453	0.006594
a550995-4464490-072524-577_F09.CEL	0.816964	0.089563	0.093464	1e-05
a550995-4464490-072524-577_F10.CEL	0.898694	0.04312	0.046583	0.011603
a550995-4464490-072524-577_F11.CEL	0.671166	0.289381	0.018441	0.021012
a550995-4464490-072524-577_F12.CEL	0.758319	0.193301	0.02989	0.018489
a550995-4464490-072524-577_G01.CEL	0.739584	0.163985	0.096421	1e-05
a550995-4464490-072524-577_G02.CEL	0.671893	0.278226	0.046007	0.003873
a550995-4464490-072524-577_G03.CEL	0.827711	0.109403	0.05544	0.007446
a550995-4464490-072524-577_G04.CEL	0.791711	0.094934	0.110421	0.002934
a550995-4464490-072524-577_G05.CEL	0.909169	0.044319	0.024709	0.021804
a550995-4464490-072524-577_G06.CEL	0.931657	0.031491	0.019792	0.017061
a550995-4464490-072524-577_G07.CEL	0.7863	0.156865	0.044208	0.012627
a550995-4464490-072524-577_G08.CEL	0.879486	0.051545	0.048108	0.020861
a550995-4464490-072524-577_G09.CEL	0.847547	0.086989	0.064192	0.001272
a550995-4464490-072524-577_G10.CEL	0.896941	0.033551	0.042342	0.027167
a550995-4464490-072524-577_G11.CEL	0.564074	0.357697	0.061995	0.016233
a550995-4464490-072524-577_G12.CEL	0.974646	0.006223	1e-05	0.019121
a550995-4464490-072524-577_H01.CEL	0.563767	0.398915	0.03669	0.000629
a550995-4464490-072524-577_H02.CEL	0.601213	0.327925	0.054752	0.01611
a550995-4464490-072524-577_H03.CEL	0.014396	0.978538	0.007056	1e-05
a550995-4464490-072524-577_H04.CEL	0.793916	0.169984	0.032575	0.003526
a550995-4464490-072524-577_H06.CEL	0.710003	0.23658	0.053407	1e-05
a550995-4464490-072524-577_H08.CEL	0.682533	0.213808	0.095808	0.007851
a550995-4464490-072524-577_H09.CEL	0.936964	0.026937	1e-05	0.036089
a550995-4464490-072524-577_H10.CEL	0.921484	0.038471	0.011048	0.028996
a550995-4464490-072524-577_H11.CEL	0.60594	0.249291	0.118488	0.026281
a550995-4464490-072524-577_H12.CEL	0.647498	0.25494	0.078674	0.018888
a550995-4464490-072524-583_A01.CEL	0.713446	0.212675	0.055894	0.017985
a550995-4464490-072524-583_A02.CEL	0.232465	0.714059	0.053466	1e-05
a550995-4464490-072524-583_A03.CEL	0.421826	0.522045	0.053332	0.002797
a550995-4464490-072524-583_A04.CEL	0.698529	0.181882	0.119579	1e-05
a550995-4464490-072524-583_A05.CEL	0.698529	0.216369	0.085091	1e-05
a550995-4464490-072524-583_A06.CEL	0.140627	0.81684	0.027266	0.015267
a550995-4464490-072524-583_A07.CEL	0.625856	0.298997	0.064454	0.010693
a550995-4464490-072524-583_A08.CEL	0.601005	0.33454	0.064445	1e-05
a550995-4464490-072524-583_A09.CEL	0.897096	0.067906	0.025656	0.009342
a550995-4464490-072524-583_A10.CEL	0.3109	0.619532	0.069557	1e-05
a550995-4464490-072524-583_A11.CEL	0.840791	0.098715	0.048215	0.012279
a550995-4464490-072524-583_B01.CEL	0.345331	0.567811	0.086848	1e-05
a550995-4464490-072524-583_B02.CEL	0.224902	0.749093	0.007234	0.018771
a550995-4464490-072524-583_B03.CEL	0.823297	0.071294	0.102447	0.002962
a550995-4464490-072524-583_B04.CEL	0.78875	0.122668	0.082872	0.00571
a550995-4464490-072524-583_B05.CEL	0.605926	0.35865	0.034331	0.001092
a550995-4464490-072524-583_B06.CEL	0.666796	0.154873	0.151823	0.026508
a550995-4464490-072524-583_B07.CEL	0.521288	0.392254	0.086448	1e-05
a550995-4464490-072524-583_B08.CEL	0.834981	0.092674	0.065409	0.006936
a550995-4464490-072524-583_B09.CEL	0.516482	0.190511	0.292997	1e-05
a550995-4464490-072524-583_B10.CEL	0.736083	0.237883	0.026024	1e-05
a550995-4464490-072524-583_B11.CEL	0.779169	0.125002	0.087141	0.008688
a550995-4464490-072524-583_B12.CEL	0.861161	0.070037	0.068792	1e-05
a550995-4464490-072524-583_C01.CEL	0.636042	0.296113	0.054203	0.013642
a550995-4464490-072524-583_C02.CEL	0.674343	0.244643	0.070908	0.010106
a550995-4464490-072524-583_C03.CEL	0.859887	0.06351	0.073338	0.003266
a550995-4464490-072524-583_C04.CEL	0.766758	0.088671	0.144561	1e-05
a550995-4464490-072524-583_C06.CEL	0.848344	0.09499	0.045772	0.010894
a550995-4464490-072524-583_C07.CEL	0.638458	0.141816	0.210624	0.009102
a550995-4464490-072524-583_C08.CEL	0.665133	0.246097	0.086328	0.002441
a550995-4464490-072524-583_C09.CEL	0.73532	0.171886	0.092784	1e-05
a550995-4464490-072524-583_C10.CEL	0.405176	0.52886	0.035557	0.030407
a550995-4464490-072524-583_C11.CEL	0.794786	0.138567	0.066637	1e-05
a550995-4464490-072524-583_C12.CEL	0.242504	0.721692	0.035794	1e-05
a550995-4464490-072524-583_D01.CEL	0.923649	0.060859	0.005541	0.009951
a550995-4464490-072524-583_D02.CEL	0.844158	0.099541	0.054862	0.001439
a550995-4464490-072524-583_D03.CEL	0.614061	0.29502	0.070967	0.019952
a550995-4464490-072524-583_D04.CEL	0.906939	0.041587	0.026049	0.025425
a550995-4464490-072524-583_D05.CEL	0.886484	0.029531	0.054362	0.029622
a550995-4464490-072524-583_D06.CEL	0.602668	0.312235	0.057506	0.027591
a550995-4464490-072524-583_D07.CEL	0.875842	0.051689	0.01927	0.053199
a550995-4464490-072524-583_D08.CEL	0.956002	0.008433	1e-05	0.035555
a550995-4464490-072524-583_D09.CEL	0.861822	0.061127	0.062192	0.014859
a550995-4464490-072524-583_D10.CEL	0.804831	0.137565	0.030226	0.027378
a550995-4464490-072524-583_D11.CEL	0.923934	0.039014	1e-05	0.037042
a550995-4464490-072524-583_D12.CEL	0.830967	0.105659	0.046876	0.016497
a550995-4464490-072524-583_E01.CEL	0.649887	0.210815	0.106424	0.032874
a550995-4464490-072524-583_E02.CEL	0.864129	0.065383	0.057944	0.012544
a550995-4464490-072524-583_E03.CEL	0.969153	0.013928	0.01691	1e-05
a550995-4464490-072524-583_E04.CEL	0.407252	0.498323	0.094415	1e-05
a550995-4464490-072524-583_E05.CEL	0.561214	0.346706	0.082844	0.009236
a550995-4464490-072524-583_E06.CEL	0.404353	0.54782	0.040987	0.006839
a550995-4464490-072524-583_E07.CEL	0.963702	0.016913	0.004562	0.014823
a550995-4464490-072524-583_E09.CEL	0.952626	0.013459	1e-05	0.033905
a550995-4464490-072524-583_E11.CEL	0.746156	0.165518	0.088317	1e-05
a550995-4464490-072524-583_F01.CEL	0.192018	0.752952	0.046809	0.008221
a550995-4464490-072524-583_F02.CEL	0.457553	0.48154	0.049429	0.011479
a550995-4464490-072524-583_F03.CEL	0.298306	0.647593	0.04675	0.007351
a550995-4464490-072524-583_F04.CEL	0.962359	0.007303	0.003581	0.026757
a550995-4464490-072524-583_F05.CEL	0.61485	0.297147	0.087992	1e-05
a550995-4464490-072524-583_F06.CEL	0.79567	0.110785	0.077427	0.016118
a550995-4464490-072524-583_F07.CEL	0.859565	0.076871	0.057128	0.006436
a550995-4464490-072524-583_F08.CEL	0.648381	0.235883	0.115726	1e-05
a550995-4464490-072524-583_F09.CEL	0.848781	0.073598	1e-05	0.077611
a550995-4464490-072524-583_F10.CEL	0.568878	0.244639	0.184434	0.002048
a550995-4464490-072524-583_F11.CEL	0.933379	0.019173	0.037838	0.00961
a550995-4464490-072524-583_F12.CEL	0.845437	0.052088	0.09657	0.005906
a550995-4464490-072524-583_G01.CEL	0.611753	0.291945	0.095569	0.000733
a550995-4464490-072524-583_G02.CEL	0.180562	0.722368	0.094879	0.002191
a550995-4464490-072524-583_G03.CEL	0.966146	1e-05	0.008086	0.025758
a550995-4464490-072524-583_G04.CEL	0.458428	0.473119	0.060895	0.007557
a550995-4464490-072524-583_G05.CEL	0.72276	0.192152	0.082684	0.002403
a550995-4464490-072524-583_G06.CEL	0.737965	0.199413	0.062611	1e-05
a550995-4464490-072524-583_G07.CEL	0.437789	0.445512	0.104705	0.011994
a550995-4464490-072524-583_G08.CEL	0.65613	0.251254	0.087163	0.005453
a550995-4464490-072524-583_G09.CEL	0.953032	0.025373	1e-05	0.021585
a550995-4464490-072524-583_G10.CEL	0.888861	0.015963	0.056677	0.038499
a550995-4464490-072524-583_G11.CEL	0.383196	0.527925	0.087848	0.001031
a550995-4464490-072524-583_G12.CEL	0.784353	0.126664	0.080418	0.008565
a550995-4464490-072524-583_H01.CEL	0.959991	0.002408	0.003882	0.033719
a550995-4464490-072524-583_H02.CEL	0.763798	0.153789	0.082403	1e-05
a550995-4464490-072524-583_H03.CEL	0.838482	0.103755	0.055129	0.002633
a550995-4464490-072524-583_H04.CEL	0.738146	0.180377	0.080111	0.001366
a550995-4464490-072524-583_H06.CEL	0.858525	0.03358	0.066655	0.041239
a550995-4464490-072524-583_H07.CEL	0.781729	0.17555	0.023076	0.019644
a550995-4464490-072524-583_H08.CEL	0.537963	0.365152	0.096628	0.000256
a550995-4464490-072524-583_H09.CEL	0.300384	0.655012	0.040785	0.003819
a550995-4464490-072524-583_H10.CEL	0.848807	0.113015	0.03074	0.007437
a550995-4464490-072524-583_H11.CEL	0.822949	0.107848	0.062089	0.007114
a550995-4464490-072524-583_H12.CEL	0.616647	0.279957	0.088288	0.015109
a550995-4476680-022125-776_A02.CEL	0.940948	0.026563	0.00199	0.030499
a550995-4476680-022125-776_A03.CEL	0.948258	0.021794	0.003293	0.026655
a550995-4476680-022125-776_A05.CEL	0.946885	0.011699	1e-05	0.041406
a550995-4476680-022125-776_A06.CEL	0.957755	0.023347	0.018888	1e-05
a550995-4476680-022125-776_A07.CEL	0.732039	0.20337	0.059009	0.005582
a550995-4476680-022125-776_A08.CEL	0.885992	0.084946	0.029052	1e-05
a550995-4476680-022125-776_A09.CEL	0.255605	0.692191	0.044519	0.007686
a550995-4476680-022125-776_A10.CEL	0.936116	0.022579	0.000126	0.041179
a550995-4476680-022125-776_A11.CEL	0.833954	0.094241	0.040536	0.031269
a550995-4476680-022125-776_B02.CEL	0.442463	0.463201	0.094326	1e-05
a550995-4476680-022125-776_B03.CEL	0.671159	0.234253	0.084616	0.009973
a550995-4476680-022125-776_B04.CEL	0.733749	0.178811	0.084008	0.003432
a550995-4476680-022125-776_B05.CEL	0.8678	0.097446	0.034745	1e-05
a550995-4476680-022125-776_B06.CEL	0.957796	0.011057	0.000603	0.030544
a550995-4476680-022125-776_B07.CEL	0.66275	0.233975	0.094462	0.008813
a550995-4476680-022125-776_B09.CEL	0.591116	0.286594	0.109289	0.013
a550995-4476680-022125-776_B10.CEL	0.469576	0.438905	0.078708	0.012811
a550995-4476680-022125-776_B11.CEL	0.928739	0.036368	0.034883	1e-05
a550995-4476680-022125-776_B12.CEL	0.806832	0.166237	0.02686	7.1e-05
a550995-4476680-022125-776_C01.CEL	0.875763	0.066371	0.050454	0.007412
a550995-4476680-022125-776_C02.CEL	0.554674	0.406167	0.026152	0.013007
a550995-4476680-022125-776_C03.CEL	0.446868	0.492622	0.056686	0.003824
a550995-4476680-022125-776_C04.CEL	0.943961	0.004602	1e-05	0.051427
a550995-4476680-022125-776_C05.CEL	0.832219	0.113329	0.054442	1e-05
a550995-4476680-022125-776_C06.CEL	0.848201	0.121286	0.0278	0.002713
a550995-4476680-022125-776_C07.CEL	0.453377	0.459055	0.087557	1e-05
a550995-4476680-022125-776_C08.CEL	0.917956	0.02529	0.044815	0.011939
a550995-4476680-022125-776_C09.CEL	0.812347	0.115268	0.05808	0.014305
a550995-4476680-022125-776_C11.CEL	0.461763	0.404459	0.112033	0.021745
a550995-4476680-022125-776_C12.CEL	0.690936	0.255072	0.053315	0.000676
a550995-4476680-022125-776_D01.CEL	0.621476	0.256854	0.115154	0.006516
a550995-4476680-022125-776_D02.CEL	0.671623	0.25375	0.074618	1e-05
a550995-4476680-022125-776_D03.CEL	0.817661	0.08804	0.085408	0.008891
a550995-4476680-022125-776_D04.CEL	0.59224	0.298743	0.08881	0.020207
a550995-4476680-022125-776_D05.CEL	0.760675	0.134955	0.099386	0.004984
a550995-4476680-022125-776_D06.CEL	0.72887	0.174441	0.077698	0.018992
a550995-4476680-022125-776_D07.CEL	0.746023	0.168618	0.085349	1e-05
a550995-4476680-022125-776_D08.CEL	0.618489	0.319281	0.049461	0.012768
a550995-4476680-022125-776_D09.CEL	0.935523	0.022348	0.005334	0.036795
a550995-4476680-022125-776_D10.CEL	0.361023	0.591397	0.04169	0.00589
a550995-4476680-022125-776_D12.CEL	0.942707	0.0094	0.009101	0.038792
a550995-4476680-022125-776_E02.CEL	0.972259	0.011514	0.00666	0.009567
a550995-4476680-022125-776_E03.CEL	0.859411	0.057625	0.082954	1e-05
a550995-4476680-022125-776_E04.CEL	0.609029	0.279359	0.090276	0.021337
a550995-4476680-022125-776_E05.CEL	0.879579	0.062004	0.046688	0.011729
a550995-4476680-022125-776_E06.CEL	0.754156	0.17661	0.053374	0.01586
a550995-4476680-022125-776_E07.CEL	0.610707	0.284599	0.094742	0.009952
a550995-4476680-022125-776_E08.CEL	0.83845	0.117118	0.034862	0.009571
a550995-4476680-022125-776_E09.CEL	0.893192	0.046696	0.048183	0.011929
a550995-4476680-022125-776_E10.CEL	0.804903	0.12287	0.042757	0.02947
a550995-4476680-022125-776_E11.CEL	0.742324	0.18417	0.064622	0.008884
a550995-4476680-022125-776_F01.CEL	0.641509	0.269024	0.081673	0.007794
a550995-4476680-022125-776_F02.CEL	0.875043	0.062424	0.061325	0.001209
a550995-4476680-022125-776_F03.CEL	0.668167	0.2511	0.065733	0.015
a550995-4476680-022125-776_F04.CEL	0.618072	0.26166	0.117998	0.00227
a550995-4476680-022125-776_F05.CEL	0.622301	0.2477	0.120657	0.009342
a550995-4476680-022125-776_F06.CEL	0.168147	0.80235	0.025297	0.004206
a550995-4476680-022125-776_F07.CEL	0.832774	0.122451	0.044765	1e-05
a550995-4476680-022125-776_F08.CEL	0.447209	0.509404	0.043377	1e-05
a550995-4476680-022125-776_F11.CEL	0.40673	0.521717	0.062801	0.008751
a550995-4476680-022125-776_F12.CEL	0.758923	0.119582	0.119868	0.001627
a550995-4476680-022125-776_G01.CEL	0.939267	0.004006	1e-05	0.056716
a550995-4476680-022125-776_G02.CEL	0.695781	0.229379	0.066753	0.008087
a550995-4476680-022125-776_G03.CEL	0.65279	0.262258	0.082208	0.002744
a550995-4476680-022125-776_G04.CEL	0.646919	0.294819	0.037392	0.02087
a550995-4476680-022125-776_G05.CEL	0.711264	0.237067	0.045592	0.006077
a550995-4476680-022125-776_G06.CEL	0.620437	0.286242	0.072248	0.021074
a550995-4476680-022125-776_G07.CEL	0.836315	0.074648	0.066486	0.022551
a550995-4476680-022125-776_G08.CEL	0.57462	0.377241	0.042526	0.005613
a550995-4476680-022125-776_G09.CEL	0.754634	0.196818	0.040417	0.00813
a550995-4476680-022125-776_G10.CEL	0.69412	0.244577	0.052299	0.009004
a550995-4476680-022125-776_G11.CEL	0.779677	0.163469	0.056844	1e-05
a550995-4476680-022125-776_G12.CEL	0.952503	0.006596	0.005751	0.03515
a550995-4476680-022125-776_H01.CEL	0.815994	0.116863	0.063936	0.003206
a550995-4476680-022125-776_H02.CEL	0.577233	0.346724	0.074788	0.001255
a550995-4476680-022125-776_H03.CEL	0.610903	0.331724	0.057363	1e-05
a550995-4476680-022125-776_H04.CEL	0.921966	0.04634	0.017529	0.014165
a550995-4476680-022125-776_H05.CEL	0.624109	0.260447	0.110189	0.005255
a550995-4476680-022125-776_H06.CEL	0.560639	0.345061	0.078436	0.015864
a550995-4476680-022125-776_H07.CEL	0.662859	0.245969	0.08416	0.007013
a550995-4476680-022125-776_H08.CEL	0.669038	0.312322	0.012167	0.006472
a550995-4476680-022125-776_H09.CEL	0.962401	0.008674	0.003536	0.025389
a550995-4476680-022125-776_H10.CEL	0.737783	0.141998	0.111833	0.008386
a550995-4476680-022125-776_H11.CEL	0.793424	0.137307	0.061767	0.007502
a550995-4476680-022125-776_H12.CEL	0.637026	0.306378	0.041727	0.014869
a550995-4477365-022425-001_A04.CEL	0.818961	0.131558	0.039122	0.01036
a550995-4477365-022425-001_A06.CEL	0.742857	0.176019	0.054848	0.026276
a550995-4477365-022425-001_A07.CEL	0.416622	0.564333	0.019035	1e-05
a550995-4477365-022425-001_A08.CEL	0.700352	0.259954	0.003156	0.036539
a550995-4477365-022425-001_A10.CEL	0.784035	0.069318	0.124621	0.022026
a550995-4477365-022425-001_A11.CEL	0.761267	0.164683	0.059071	0.01498
a550995-4477365-022425-001_B01.CEL	0.465785	0.498989	0.021766	0.013459
a550995-4477365-022425-001_B02.CEL	0.694969	0.287122	0.017899	1e-05
a550995-4477365-022425-001_B03.CEL	0.908879	0.063507	0.023402	0.004212
a550995-4477365-022425-001_B04.CEL	0.714826	0.208133	0.077031	1e-05
a550995-4477365-022425-001_B05.CEL	0.728745	0.214713	0.056532	1e-05
a550995-4477365-022425-001_B06.CEL	0.774379	0.167041	0.042261	0.01632
a550995-4477365-022425-001_B07.CEL	0.799597	0.044145	0.140916	0.015343
a550995-4477365-022425-001_B08.CEL	0.835162	0.092625	0.06468	0.007533
a550995-4477365-022425-001_B09.CEL	0.834314	0.096307	0.044628	0.024751
a550995-4477365-022425-001_B12.CEL	0.622495	0.314014	0.05919	0.004301
a550995-4477365-022425-001_C01.CEL	0.931278	0.03448	0.034232	1e-05
a550995-4477365-022425-001_C02.CEL	0.951136	0.019473	1e-05	0.029381
a550995-4477365-022425-001_C03.CEL	0.548561	0.266507	0.1689	0.016032
a550995-4477365-022425-001_C04.CEL	0.964467	0.009198	1e-05	0.026325
a550995-4477365-022425-001_C05.CEL	0.940127	0.018241	1e-05	0.041622
a550995-4477365-022425-001_C06.CEL	0.780667	0.147368	0.071955	1e-05
a550995-4477365-022425-001_C07.CEL	0.739201	0.1856	0.059149	0.01605
a550995-4477365-022425-001_C08.CEL	0.720173	0.187045	0.076055	0.016727
a550995-4477365-022425-001_C09.CEL	0.784678	0.113379	0.101933	1e-05
a550995-4477365-022425-001_C10.CEL	0.709305	0.189596	0.080454	0.020646
a550995-4477365-022425-001_C11.CEL	0.661549	0.279037	0.054588	0.004827
a550995-4477365-022425-001_C12.CEL	0.831419	0.080632	0.087939	1e-05
a550995-4477365-022425-001_D01.CEL	0.972372	0.025903	0.001715	1e-05
a550995-4477365-022425-001_D02.CEL	0.87063	0.081008	0.045102	0.00326
a550995-4477365-022425-001_D03.CEL	0.689389	0.22302	0.073195	0.014395
a550995-4477365-022425-001_D04.CEL	0.919474	0.033306	0.043379	0.003841
a550995-4477365-022425-001_D05.CEL	0.705677	0.219222	0.033653	0.041448
a550995-4477365-022425-001_D06.CEL	0.625073	0.268065	0.082705	0.024157
a550995-4477365-022425-001_D07.CEL	0.722062	0.154103	0.109256	0.01458
a550995-4477365-022425-001_D08.CEL	0.747291	0.171996	0.06649	0.014223
a550995-4477365-022425-001_D09.CEL	0.802703	0.092886	0.104401	1e-05
a550995-4477365-022425-001_D10.CEL	0.688277	0.253615	0.043092	0.015015
a550995-4477365-022425-001_D11.CEL	0.889578	0.024755	0.065775	0.019892
a550995-4477365-022425-001_D12.CEL	0.956345	0.010184	0.008698	0.024773
a550995-4477365-022425-001_E01.CEL	0.074986	0.903208	0.021796	1e-05
a550995-4477365-022425-001_E02.CEL	0.709866	0.225753	0.06437	1e-05
a550995-4477365-022425-001_E03.CEL	0.404223	0.518533	0.077235	1e-05
a550995-4477365-022425-001_E04.CEL	0.775483	0.16973	0.044297	0.010489
a550995-4477365-022425-001_E05.CEL	0.954325	0.012596	0.003683	0.029396
a550995-4477365-022425-001_E06.CEL	0.929775	0.02303	0.021434	0.025761
a550995-4477365-022425-001_E07.CEL	0.729284	0.194458	0.063922	0.012336
a550995-4477365-022425-001_E08.CEL	0.400896	0.429691	0.156892	0.012522
a550995-4477365-022425-001_E09.CEL	0.703851	0.134372	0.150169	0.011608
a550995-4477365-022425-001_E10.CEL	0.804417	0.134647	0.053849	0.007087
a550995-4477365-022425-001_E11.CEL	0.670655	0.187934	0.138461	0.002949
a550995-4477365-022425-001_F01.CEL	0.909788	0.045805	0.040166	0.004241
a550995-4477365-022425-001_F02.CEL	0.951275	0.03766	0.01053	0.000536
a550995-4477365-022425-001_F03.CEL	0.817711	0.120233	0.036129	0.025926
a550995-4477365-022425-001_F04.CEL	0.933644	0.021175	0.017793	0.027388
a550995-4477365-022425-001_F05.CEL	0.836377	0.103388	0.055655	0.00458
a550995-4477365-022425-002_E02.CEL	0.792165	0.113581	0.062645	0.031609
a550995-4477365-022425-002_E03.CEL	0.855661	0.074847	0.067533	0.001958
a550995-4477365-022425-002_E04.CEL	0.976017	0.003055	0.013497	0.00743
a550995-4477365-022425-002_E05.CEL	0.448097	0.471747	0.080146	1e-05
a550995-4477365-022425-002_E06.CEL	0.949529	0.018458	0.008033	0.023979
a550995-4477365-022425-002_E07.CEL	0.725528	0.185956	0.07011	0.018406
a550995-4477365-022425-002_E09.CEL	0.352287	0.579171	0.068532	1e-05
a550995-4477365-022425-002_E10.CEL	0.7346	0.170539	0.094851	1e-05
a550995-4477365-022425-002_E11.CEL	0.930684	0.009436	0.012022	0.047858
a550995-4477365-022425-002_F01.CEL	0.554058	0.347179	0.084787	0.013976
a550995-4477365-022425-002_F02.CEL	0.889735	0.046581	0.039767	0.023917
a550995-4477365-022425-002_F03.CEL	0.869769	0.046724	0.080612	0.002895
a550995-4477365-022425-002_F04.CEL	0.930153	0.016713	0.037514	0.01562
a550995-4477365-022425-002_F05.CEL	0.903553	0.05921	0.024725	0.012513
a550995-4477365-022425-002_F06.CEL	0.773539	0.134986	0.090716	0.000758
a550995-4477365-022425-002_F07.CEL	0.881593	0.077138	0.041259	1e-05
a550995-4477365-022425-002_F08.CEL	0.591466	0.249583	0.152616	0.006336
a550995-4477365-022425-002_F09.CEL	0.937773	0.014647	0.012463	0.035117
a550995-4477365-022425-002_F11.CEL	0.793343	0.170005	0.026589	0.010063
a550995-4477365-022425-002_F12.CEL	0.510071	0.383822	0.102825	0.003282
a550995-4477365-022425-002_G01.CEL	0.899581	0.049712	0.0368	0.013907
a550995-4477365-022425-002_G02.CEL	0.424088	0.532468	0.036408	0.007036
a550995-4477365-022425-002_G03.CEL	0.831536	0.106043	0.025163	0.037258
a550995-4477365-022425-002_G04.CEL	0.584027	0.351667	0.04561	0.018696
a550995-4477365-022425-002_G05.CEL	0.394426	0.564836	0.040728	1e-05
a550995-4477365-022425-002_G06.CEL	0.921322	0.051728	0.02694	1e-05
a550995-4477365-022425-002_G07.CEL	0.880119	0.059678	0.057377	0.002826
a550995-4477365-022425-002_G08.CEL	0.690324	0.274408	0.035258	1e-05
a550995-4477365-022425-002_G09.CEL	0.886427	0.054195	0.030248	0.029129
a550995-4477365-022425-002_G10.CEL	0.876801	0.07074	0.023926	0.028533
a550995-4477365-022425-002_G11.CEL	0.478855	0.011715	0.47514	0.034291
a550995-4477365-022425-002_G12.CEL	0.779754	0.161166	0.04927	0.009809
a550995-4477365-022425-002_H01.CEL	0.587885	0.341011	0.071094	1e-05
a550995-4477365-022425-002_H02.CEL	0.823378	0.098236	0.070734	0.007652
a550995-4477365-022425-002_H03.CEL	0.954354	0.006468	0.003506	0.035672
a550995-4477365-022425-002_H04.CEL	0.326992	0.616699	0.056299	1e-05
a550995-4477365-022425-002_H05.CEL	0.581557	0.232495	0.177843	0.008105
a550995-4477365-022425-002_H06.CEL	0.321284	0.637741	0.024149	0.016826
a550995-4477365-022425-002_H08.CEL	0.844968	0.084355	0.055184	0.015493
a550995-4477365-022425-002_H09.CEL	0.864108	0.103911	0.025695	0.006285
a550995-4477365-022425-002_H11.CEL	0.953494	0.01751	0.010191	0.018804
a550995-4477365-022425-002_H12.CEL	0.935265	0.032721	1e-05	0.032004
a550995-4478119-020125-019_A01.CEL	0.847121	0.084289	0.06858	1e-05
a550995-4478119-020125-019_A02.CEL	0.803819	0.103968	0.045331	0.046883
a550995-4478119-020125-019_A03.CEL	0.712174	0.146156	0.133338	0.008332
a550995-4478119-020125-019_A04.CEL	0.567808	0.309407	0.107094	0.015691
a550995-4478119-020125-019_A05.CEL	0.876422	0.076447	0.031418	0.015714
a550995-4478119-020125-019_A06.CEL	0.676413	0.214667	0.10066	0.008259
a550995-4478119-020125-019_A07.CEL	0.191311	0.763276	0.031141	0.014272
a550995-4478119-020125-019_A08.CEL	0.806638	0.114343	0.079008	1e-05
a550995-4478119-020125-019_A09.CEL	0.814897	0.1176	0.064393	0.00311
a550995-4478119-020125-019_A11.CEL	0.941596	0.034452	1e-05	0.023942
a550995-4478119-020125-019_B01.CEL	0.69021	0.256353	0.053428	1e-05
a550995-4478119-020125-019_B03.CEL	0.217796	0.022111	0.734219	0.025874
a550995-4478119-020125-019_B04.CEL	0.951663	0.011204	0.025938	0.011196
a550995-4478119-020125-019_B05.CEL	0.59627	0.28365	0.106638	0.013443
a550995-4478119-020125-019_B06.CEL	0.896222	0.018866	0.057773	0.027139
a550995-4478119-020125-019_B07.CEL	0.839742	0.103909	0.052196	0.004153
a550995-4478119-020125-019_B08.CEL	0.737101	0.193657	0.069232	1e-05
a550995-4478119-020125-019_B09.CEL	0.530992	0.386054	0.082944	1e-05
a550995-4478119-020125-019_B10.CEL	0.738334	0.203428	0.058229	1e-05
a550995-4478119-020125-019_B11.CEL	0.454733	0.464041	0.078462	0.002764
a550995-4478119-020125-019_B12.CEL	0.317041	0.595006	0.087944	1e-05
a550995-4478119-020125-019_C01.CEL	0.701936	0.217634	0.052241	0.028189
a550995-4478119-020125-019_C02.CEL	0.883469	0.05582	0.052777	0.007935
a550995-4478119-020125-019_C03.CEL	0.739858	0.192648	0.033516	0.033977
a550995-4478119-020125-019_C04.CEL	0.959486	0.007113	1e-05	0.033391
a550995-4478119-020125-019_C05.CEL	0.763932	0.156278	0.07978	1e-05
a550995-4478119-020125-019_C06.CEL	0.503576	0.400133	0.072008	0.024283
a550995-4478119-020125-019_C07.CEL	0.686947	0.241562	0.071481	1e-05
a550995-4478119-020125-019_C08.CEL	0.947962	0.044408	0.005512	0.002118
a550995-4478119-020125-019_C09.CEL	0.946795	1e-05	0.015986	0.037209
a550995-4478119-020125-019_C11.CEL	0.869314	0.073116	0.029378	0.028191
a550995-4478119-020125-019_C12.CEL	0.881923	0.064881	0.053186	1e-05
a550995-4478119-020125-019_D01.CEL	0.902263	0.043525	0.045101	0.009111
a550995-4478119-020125-019_D02.CEL	0.662747	0.237376	0.095886	0.003991
a550995-4478119-020125-019_D04.CEL	0.461649	0.37247	0.15558	0.010301
a550995-4478119-020125-019_D05.CEL	0.787277	0.112426	0.09367	0.006627
a550995-4478119-020125-019_D07.CEL	0.731704	0.186207	0.066229	0.01586
a550995-4478119-020125-019_D08.CEL	0.370149	0.523077	0.105023	0.001751
a550995-4478119-020125-019_D09.CEL	0.867472	0.100487	0.031829	0.000212
a550995-4478119-020125-019_D10.CEL	0.966431	0.016829	0.000797	0.015943
a550995-4478119-020125-019_D11.CEL	0.964021	0.011203	0.012856	0.01192
a550995-4478119-020125-019_D12.CEL	0.609842	0.302269	0.080969	0.00692
a550995-4478119-020125-019_E01.CEL	0.899573	0.030907	0.06951	1e-05
a550995-4478119-020125-019_E02.CEL	0.71076	0.177768	0.094783	0.016689
a550995-4478119-020125-019_E04.CEL	0.534797	0.338216	0.108733	0.018254
a550995-4478119-020125-019_E05.CEL	0.859133	0.092962	0.047662	0.000243
a550995-4478119-020125-019_E06.CEL	0.857961	0.056308	0.085721	1e-05
a550995-4478119-020125-019_E07.CEL	0.76464	0.196524	0.038827	1e-05
a550995-4478119-020125-019_E08.CEL	0.668054	0.249433	0.076708	0.005805
a550995-4478119-020125-019_E10.CEL	0.787823	0.146597	0.061975	0.003605
a550995-4478119-020125-019_F01.CEL	0.771918	0.175515	0.041917	0.01065
a550995-4478119-020125-019_F02.CEL	0.673378	0.24506	0.074197	0.007365
a550995-4478119-020125-019_F03.CEL	0.497777	0.449642	0.028458	0.024122
a550995-4478119-020125-019_F04.CEL	0.844374	0.05282	0.085857	0.016949
a550995-4478119-020125-019_F05.CEL	0.792934	0.132376	0.06804	0.00665
a550995-4478119-020125-019_F06.CEL	0.475049	0.469873	0.050823	0.004255
a550995-4478119-020125-019_F07.CEL	0.890805	0.050037	0.037262	0.021896
a550995-4478119-020125-019_F08.CEL	0.861802	0.07859	0.059599	1e-05
a550995-4478119-020125-019_F09.CEL	0.289135	0.188848	0.497316	0.0247
a550995-4478119-020125-019_F10.CEL	0.823391	0.145021	0.031579	1e-05
a550995-4478119-020125-019_F11.CEL	0.75711	0.163745	0.079134	1e-05
a550995-4478119-020125-019_F12.CEL	0.89793	0.056561	0.024985	0.020524
a550995-4478119-020125-019_G01.CEL	0.719578	0.150604	0.110513	0.019306
a550995-4478119-020125-019_G02.CEL	0.943884	0.016916	1e-05	0.039191
a550995-4478119-020125-019_G04.CEL	0.84339	0.086835	0.068133	0.001642
a550995-4478119-020125-019_G05.CEL	0.830808	0.094606	0.054468	0.020118
a550995-4478119-020125-019_G06.CEL	0.605903	0.296455	0.094113	0.003529
a550995-4478119-020125-019_G07.CEL	0.852056	0.06282	0.046231	0.038893
a550995-4478119-020125-019_G08.CEL	0.874968	0.051264	0.073758	1e-05
a550995-4478119-020125-019_G09.CEL	0.843262	0.092349	0.057048	0.007341
a550995-4478119-020125-019_G10.CEL	0.904068	0.064316	0.021272	0.010344
a550995-4478119-020125-019_G11.CEL	0.485154	0.403757	0.078357	0.032731
a550995-4478119-020125-019_G12.CEL	0.967233	0.006264	0.000401	0.026102
a550995-4478119-020125-019_H01.CEL	0.784042	0.168206	0.040394	0.007358
a550995-4478119-020125-019_H02.CEL	0.690579	0.259345	0.039723	0.010354
a550995-4478119-020125-019_H03.CEL	0.905944	0.060872	0.021119	0.012065
a550995-4478119-020125-019_H04.CEL	0.918332	0.013038	1e-05	0.06862
a550995-4478119-020125-019_H05.CEL	0.952178	0.005223	0.005399	0.037199
a550995-4478119-020125-019_H06.CEL	0.712161	0.22732	0.037394	0.023125
a550995-4478119-020125-019_H07.CEL	0.198854	0.666429	0.134706	1e-05
a550995-4478119-020125-019_H08.CEL	0.580124	0.300869	0.117882	0.001125
a550995-4478119-020125-019_H09.CEL	0.737719	0.187504	0.074768	1e-05
a550995-4478119-020125-019_H10.CEL	0.423678	0.500677	0.075635	1e-05
a550995-4478119-020125-019_H11.CEL	0.947712	1e-05	0.003527	0.048751
a550995-4478119-020125-019_H12.CEL	0.553663	0.365075	0.081252	1e-05
a550995-4478120-020125-891_A06.CEL	0.818781	0.096103	0.078191	0.006925
a550995-4478120-020125-891_A09.CEL	0.67864	0.239226	0.05512	0.027014
a550995-4478120-020125-891_A10.CEL	0.355441	0.522375	0.107016	0.015168
a550995-4478120-020125-891_A11.CEL	0.75588	0.179116	0.045504	0.0195
a550995-4478120-020125-891_B01.CEL	0.687006	0.178217	0.123641	0.011137
a550995-4478120-020125-891_B02.CEL	0.909369	0.050679	0.039942	1e-05
a550995-4478120-020125-891_B03.CEL	0.69863	0.217731	0.069993	0.013645
a550995-4478120-020125-891_B04.CEL	0.853651	0.096053	0.03866	0.011636
a550995-4478120-020125-891_B05.CEL	0.853517	0.057102	0.089371	1e-05
a550995-4478120-020125-891_B06.CEL	0.567722	0.298528	0.105744	0.028007
a550995-4478120-020125-891_B07.CEL	0.276517	0.687641	0.0201	0.015743
a550995-4478120-020125-891_B08.CEL	0.829577	0.071597	0.076936	0.021889
a550995-4478120-020125-891_B09.CEL	0.869354	0.098804	0.029583	0.002259
a550995-4478120-020125-891_B11.CEL	0.724216	0.175505	0.082494	0.017785
a550995-4478120-020125-891_B12.CEL	0.724859	0.124219	0.150912	1e-05
a550995-4478120-020125-891_C02.CEL	0.540711	0.312811	0.129672	0.016805
a550995-4478120-020125-891_C03.CEL	0.482598	0.452888	0.064504	1e-05
a550995-4478120-020125-891_C04.CEL	0.662501	0.252335	0.085154	1e-05
a550995-4478120-020125-891_C05.CEL	0.299701	0.667437	0.025069	0.007793
a550995-4478120-020125-891_C06.CEL	0.6208	0.299361	0.07983	1e-05
a550995-4478120-020125-891_C07.CEL	0.690306	0.263886	0.045798	1e-05
a550995-4478120-020125-891_C08.CEL	0.688164	0.197256	0.09536	0.01922
a550995-4478120-020125-891_C09.CEL	0.678779	0.179359	0.124868	0.016994
a550995-4478120-020125-891_C10.CEL	0.770512	0.151035	0.065973	0.01248
a550995-4478120-020125-891_C11.CEL	0.959382	0.008667	0.009561	0.022389
a550995-4478120-020125-891_C12.CEL	0.534127	0.344081	0.121782	1e-05
a550995-4478120-020125-891_D01.CEL	0.760033	0.19559	0.044367	1e-05
a550995-4478120-020125-891_D02.CEL	0.196985	0.749215	0.053789	1e-05
a550995-4478120-020125-891_D03.CEL	0.691429	0.21189	0.084044	0.012637
a550995-4478120-020125-891_D04.CEL	0.687808	0.247605	0.06162	0.002967
a550995-4478120-020125-891_D05.CEL	0.506621	0.458681	0.023473	0.011225
a550995-4478120-020125-891_D06.CEL	0.477196	0.500043	0.01831	0.004451
a550995-4478120-020125-891_D07.CEL	0.079005	0.903444	0.006556	0.010995
a550995-4478120-020125-891_D09.CEL	0.959143	0.005226	0.000155	0.035477
a550995-4478120-020125-891_D10.CEL	0.923792	0.031861	0.044338	1e-05
a550995-4478120-020125-891_D11.CEL	0.436918	0.493947	0.053564	0.01557
a550995-4478120-020125-891_D12.CEL	0.797493	0.085019	0.089316	0.028171
a550995-4478120-020125-891_E01.CEL	0.974931	0.003977	1e-05	0.021082
a550995-4478120-020125-891_E02.CEL	0.551782	0.363296	0.065228	0.019694
a550995-4478120-020125-891_E03.CEL	0.813418	0.11912	0.052728	0.014735
a550995-4478120-020125-891_E04.CEL	0.703988	0.211577	0.084425	1e-05
a550995-4478120-020125-891_E05.CEL	0.694817	0.221781	0.06771	0.015692
a550995-4478120-020125-891_E06.CEL	0.727893	0.1793	0.086333	0.006475
a550995-4478120-020125-891_E08.CEL	0.522515	0.425662	0.040244	0.011579
a550995-4478120-020125-891_E09.CEL	0.72402	0.238061	0.028918	0.009002
a550995-4478120-020125-891_E10.CEL	0.424737	0.429045	0.141439	0.004778
a550995-4478120-020125-891_E11.CEL	0.305899	0.639895	0.051212	0.002994
a550995-4478120-020125-891_F01.CEL	0.856615	0.091941	0.044292	0.007152
a550995-4478120-020125-891_F02.CEL	0.67913	0.253032	0.067828	1e-05
a550995-4478120-020125-891_F03.CEL	0.842259	0.066432	0.087088	0.004222
a550995-4478120-020125-891_F04.CEL	0.651493	0.267293	0.081204	1e-05
a550995-4478120-020125-891_F05.CEL	0.904688	0.035699	0.048265	0.011348
a550995-4478120-020125-891_F06.CEL	0.779909	0.183626	0.028287	0.008178
a550995-4478120-020125-891_F07.CEL	0.751597	0.195964	0.048704	0.003735
a550995-4478120-020125-891_F09.CEL	0.156988	0.816279	0.026723	1e-05
a550995-4478120-020125-891_F10.CEL	0.884978	0.035895	0.072312	0.006815
a550995-4478120-020125-891_F12.CEL	0.568225	0.371348	0.060417	1e-05
a550995-4478120-020125-891_G01.CEL	0.824728	0.11	0.037755	0.027518
a550995-4478120-020125-891_G02.CEL	0.733668	0.15554	0.108814	0.001978
a550995-4478120-020125-891_G03.CEL	0.337611	0.621851	0.040529	1e-05
a550995-4478120-020125-891_G04.CEL	0.429111	0.023712	0.529484	0.017692
a550995-4478120-020125-891_G05.CEL	0.958037	0.009528	1e-05	0.032426
a550995-4478120-020125-891_G06.CEL	0.77601	0.198056	0.01735	0.008584
a550995-4478120-020125-891_G07.CEL	0.849399	0.086883	0.052269	0.01145
a550995-4478120-020125-891_G08.CEL	0.773775	0.18323	0.033897	0.009099
a550995-4478120-020125-891_G10.CEL	0.764553	0.204968	0.024523	0.005957
a550995-4478120-020125-891_G11.CEL	0.732851	0.117491	0.142801	0.006857
a550995-4478120-020125-891_G12.CEL	0.729905	0.230035	0.039423	0.000636
a550995-4478120-020125-891_H02.CEL	0.854636	0.110422	0.031659	0.003282
a550995-4478120-020125-891_H03.CEL	0.263606	0.716642	0.018832	0.00092
a550995-4478120-020125-891_H04.CEL	0.775772	0.165062	0.053412	0.005754
a550995-4478120-020125-891_H05.CEL	0.839011	0.08712	0.061961	0.011908
a550995-4478120-020125-891_H06.CEL	0.95546	0.010686	1e-05	0.033844
a550995-4478120-020125-891_H07.CEL	0.899528	0.043583	0.036964	0.019925
a550995-4478120-020125-891_H08.CEL	0.743453	0.155154	0.089995	0.011398
a550995-4478120-020125-891_H09.CEL	0.896931	0.053443	0.049616	1e-05
a550995-4478120-020125-891_H10.CEL	0.85947	0.084226	0.056294	1e-05
a550995-4478120-020125-891_H11.CEL	0.584439	0.316108	0.080374	0.01908
a550995-4478120-020125-891_H12.CEL	0.932707	0.046936	0.007382	0.012974
a550995-4482118-052525-732_D06.CEL	0.882559	0.059169	0.058262	1e-05
a550995-4482118-052525-732_D07.CEL	0.463292	0.48194	0.054758	1e-05
a550995-4482118-052525-732_D08.CEL	0.306234	0.584898	0.102798	0.00607
a550995-4482118-052525-732_D09.CEL	0.658788	0.26813	0.059256	0.013827
a550995-4482118-052525-732_D10.CEL	0.385351	0.516827	0.092236	0.005586
a550995-4482118-052525-732_D11.CEL	0.209033	0.725501	0.046567	0.018899
a550995-4482118-052525-732_D12.CEL	0.632573	0.239364	0.110793	0.01727
a550995-4482118-052525-732_E01.CEL	0.963861	0.003095	0.002089	0.030954
a550995-4482118-052525-732_E02.CEL	0.643729	0.259523	0.055062	0.041686
a550995-4482118-052525-732_E03.CEL	0.632511	0.298298	0.069181	1e-05
a550995-4482118-052525-732_E04.CEL	0.908989	0.067567	0.023434	1e-05
a550995-4482118-052525-732_E05.CEL	0.771466	0.181414	0.038848	0.008272
a550995-4482118-052525-732_E06.CEL	0.75836	0.202908	0.038722	1e-05
a550995-4482118-052525-732_E07.CEL	0.427245	0.48364	0.089105	1e-05
a550995-4482118-052525-732_E08.CEL	0.856147	0.069091	0.063544	0.011219
a550995-4482118-052525-732_E09.CEL	0.716449	0.173028	0.091323	0.019201
a550995-4482118-052525-732_E10.CEL	0.550798	0.330132	0.116454	0.002615
a550995-4482118-052525-732_E11.CEL	0.885774	0.061853	0.044725	0.007647
a550995-4482118-052525-732_F01.CEL	0.796131	0.111462	0.090333	0.002075
a550995-4482118-052525-732_F02.CEL	0.615657	0.266353	0.10233	0.01566
a550995-4482118-052525-732_F03.CEL	0.787598	0.105533	0.094242	0.012626
a550995-4482118-052525-732_F04.CEL	0.80271	0.121867	0.062904	0.01252
a550995-4482118-052525-732_F05.CEL	0.748706	0.173127	0.071244	0.006922
a550995-4482118-052525-732_F06.CEL	0.621966	0.321091	0.054875	0.002067
a550995-4482118-052525-732_F07.CEL	0.855389	0.075919	0.068682	1e-05
a550995-4482118-052525-732_F08.CEL	0.844348	0.121039	0.029104	0.005509
a550995-4482118-052525-732_F09.CEL	0.142922	0.836099	0.017914	0.003064
a550995-4482118-052525-732_F10.CEL	0.486241	0.33184	0.170874	0.011044
a550995-4482118-052525-732_F11.CEL	0.639864	0.023127	0.32211	0.0149
a550995-4482118-052525-732_F12.CEL	0.756938	0.224619	0.018434	1e-05
a550995-4482118-052525-732_G01.CEL	0.388119	0.070861	0.532022	0.008998
a550995-4482118-052525-732_G02.CEL	0.931224	0.030945	0.030807	0.007024
a550995-4482118-052525-732_G03.CEL	0.777382	0.152919	0.052912	0.016787
a550995-4482118-052525-732_G05.CEL	0.043804	0.930463	0.019367	0.006367
a550995-4482118-052525-732_G06.CEL	0.826159	0.085403	0.077082	0.011356
a550995-4482118-052525-732_G07.CEL	0.436498	0.509276	0.054215	1e-05
a550995-4482118-052525-732_G08.CEL	0.936725	0.045064	0.01767	0.000541
a550995-4482118-052525-732_G09.CEL	0.960988	0.018838	0.002164	0.01801
a550995-4482118-052525-732_G10.CEL	0.733436	0.135961	0.130593	1e-05
a550995-4482118-052525-732_G11.CEL	0.53292	0.30136	0.159661	0.006059
a550995-4482118-052525-732_G12.CEL	0.935654	0.037485	0.019624	0.007237
a550995-4482118-052525-732_H01.CEL	0.828709	0.115256	0.044291	0.011743
a550995-4482118-052525-732_H02.CEL	0.821414	0.087312	0.069865	0.021408
a550995-4482118-052525-732_H03.CEL	0.818829	0.095517	0.076701	0.008953
a550995-4482118-052525-732_H04.CEL	0.70971	0.212185	0.049131	0.028974
a550995-4482118-052525-732_H05.CEL	0.856443	0.042809	0.058591	0.042157
a550995-4482118-052525-732_H06.CEL	0.88283	0.050886	0.066274	1e-05
a550995-4482118-052525-732_H07.CEL	0.774458	0.176051	0.043164	0.006326
a550995-4482118-052525-732_H08.CEL	0.69729	0.247648	0.054796	0.000266
a550995-4482118-052525-732_H09.CEL	0.472808	0.442767	0.081297	0.003128
a550995-4482118-052525-732_H10.CEL	0.834287	0.107787	0.049728	0.008198
a550995-4482118-052525-732_H11.CEL	0.73421	0.192991	0.045533	0.027266
a550995-4485181-071925-595_A01.CEL	0.264332	0.702865	0.014617	0.018186
a550995-4485181-071925-595_A02.CEL	0.836288	0.07531	0.080852	0.00755
a550995-4485181-071925-595_A03.CEL	0.77795	0.142315	0.067388	0.012347
a550995-4485181-071925-595_A04.CEL	0.615342	0.300501	0.084147	1e-05
a550995-4485181-071925-595_A05.CEL	0.932395	0.026715	0.036666	0.004224
a550995-4485181-071925-595_A06.CEL	0.795018	0.171497	0.033475	1e-05
a550995-4485181-071925-595_A07.CEL	0.847754	0.101681	0.035487	0.015078
a550995-4485181-071925-595_A09.CEL	0.765066	0.14455	0.073253	0.017131
a550995-4485181-071925-595_A10.CEL	0.852211	0.071675	0.06958	0.006534
a550995-4485181-071925-595_A11.CEL	0.85378	0.060639	0.0748	0.010781
a550995-4485181-071925-595_B01.CEL	0.837486	0.090038	0.072465	1e-05
a550995-4485181-071925-595_B03.CEL	0.909281	0.050704	0.027393	0.012621
a550995-4485181-071925-595_B04.CEL	0.817851	0.098952	0.069294	0.013903
a550995-4485181-071925-595_B05.CEL	0.638697	0.330301	0.030992	1e-05
a550995-4485181-071925-595_B06.CEL	0.797065	0.12918	0.062998	0.010756
a550995-4485181-071925-595_B07.CEL	0.309897	0.617473	0.064236	0.008394
a550995-4485181-071925-595_B08.CEL	0.876393	0.067369	0.041251	0.014987
a550995-4485181-071925-595_B09.CEL	0.606715	0.288385	0.082951	0.021949
a550995-4485181-071925-595_B10.CEL	0.698531	0.179855	0.104289	0.017325
a550995-4485181-071925-595_B11.CEL	0.948364	0.029119	1e-05	0.022507
a550995-4485181-071925-595_B12.CEL	0.624574	0.264446	0.11097	1e-05
a550995-4485181-071925-595_C01.CEL	0.949486	0.024047	0.000636	0.025831
a550995-4485181-071925-595_C02.CEL	0.939472	0.031857	0.009307	0.019364
a550995-4485181-071925-595_C03.CEL	0.801483	0.112976	0.08553	1e-05
a550995-4485181-071925-595_C04.CEL	0.165861	0.807875	0.022488	0.003775
a550995-4485181-071925-595_C05.CEL	0.899178	0.05667	0.044142	1e-05
a550995-4485181-071925-595_C06.CEL	0.480175	0.456274	0.043809	0.019742
a550995-4485181-071925-595_C07.CEL	0.654609	0.262404	0.073065	0.009922
a550995-4485181-071925-595_C08.CEL	0.934824	0.023553	0.020685	0.020939
a550995-4485181-071925-595_C09.CEL	0.668637	0.244899	0.064188	0.022275
a550995-4485181-071925-595_C10.CEL	0.766115	0.149101	0.084774	1e-05
a550995-4485181-071925-595_C11.CEL	0.850937	0.099021	0.050032	1e-05
a550995-4485181-071925-595_C12.CEL	0.471714	0.470047	0.052319	0.00592
a550995-4485181-071925-595_D01.CEL	0.77999	0.158151	0.061849	1e-05
a550995-4485181-071925-595_D02.CEL	0.618465	0.301105	0.066794	0.013636
a550995-4485181-071925-595_D03.CEL	0.256794	0.663962	0.079235	1e-05
a550995-4485181-071925-595_D04.CEL	0.890575	0.044152	0.009798	0.055474
a550995-4485181-071925-595_D05.CEL	0.913408	0.032159	0.000612	0.053821
a550995-4485181-071925-595_D06.CEL	0.942289	0.023956	0.016392	0.017362
a550995-4485181-071925-595_D07.CEL	0.750267	0.192906	0.044843	0.011984
a550995-4485181-071925-595_D08.CEL	0.403852	0.466273	0.092567	0.037308
a550995-4485181-071925-595_D09.CEL	0.415596	0.44039	0.144005	1e-05
a550995-4485181-071925-595_D10.CEL	0.654461	0.255313	0.072652	0.017574
a550995-4485181-071925-595_D11.CEL	0.881655	0.027603	0.014743	0.076
a550995-4485181-071925-595_D12.CEL	0.817075	0.120709	0.055245	0.00697
a550995-4485181-071925-595_E01.CEL	0.886131	0.039852	0.074006	1e-05
a550995-4485181-071925-595_E02.CEL	0.719212	0.213192	0.060066	0.00753
a550995-4485181-071925-595_E03.CEL	0.336718	0.617808	0.045463	1e-05
a550995-4485181-071925-595_E04.CEL	0.77546	0.080441	0.113349	0.03075
a550995-4485181-071925-595_E05.CEL	0.936888	0.044735	0.018367	1e-05
a550995-4485181-071925-595_E06.CEL	0.752086	0.146838	0.100873	0.000203
a550995-4485181-071925-595_E07.CEL	0.450767	0.42417	0.112489	0.012574
a550995-4485181-071925-595_E08.CEL	0.69716	0.244514	0.058316	1e-05
a550995-4485181-071925-595_E10.CEL	0.643239	0.310944	0.045808	1e-05
a550995-4485181-071925-595_E11.CEL	0.631472	0.310638	0.051279	0.006611
a550995-4485181-071925-595_F01.CEL	0.887483	0.020874	0.055335	0.036308
a550995-4485181-071925-595_F02.CEL	0.489396	0.398662	0.111933	1e-05
a550995-4485181-071925-595_F03.CEL	0.777526	0.125485	0.079402	0.017587
a550995-4485181-071925-595_F04.CEL	0.901444	0.095243	0.003303	1e-05
a550995-4485181-071925-595_F05.CEL	0.731266	0.127386	0.140091	0.001257
a550995-4485181-071925-595_F06.CEL	0.637277	0.315839	0.046874	1e-05
a550995-4485181-071925-595_F07.CEL	0.751486	0.174704	0.0738	1e-05
a550995-4485181-071925-595_F08.CEL	0.825086	0.098383	0.070492	0.006038
a550995-4485181-071925-595_F09.CEL	0.175466	0.779714	0.04481	1e-05
a550995-4485181-071925-595_F10.CEL	0.799694	0.059001	0.120988	0.020317
a550995-4485181-071925-595_F11.CEL	0.759788	0.161605	0.078596	1e-05
a550995-4485181-071925-595_F12.CEL	0.9763	0.000316	0.007233	0.016152
a550995-4485181-071925-595_G01.CEL	0.657171	0.276941	0.065314	0.000574
a550995-4485181-071925-595_G02.CEL	0.755944	0.137305	0.096337	0.010415
a550995-4485181-071925-595_G03.CEL	0.763739	0.141103	0.069624	0.025535
a550995-4485181-071925-595_G04.CEL	0.92655	0.020341	0.002609	0.0505
a550995-4485181-071925-595_G05.CEL	0.666851	0.25806	0.049207	0.025882
a550995-4485181-071925-595_G06.CEL	0.810465	0.098488	0.070686	0.020361
a550995-4485181-071925-595_G07.CEL	0.879091	0.059843	0.030795	0.030271
a550995-4485181-071925-595_G08.CEL	0.62929	0.289601	0.06848	0.012629
a550995-4485181-071925-595_G09.CEL	0.377491	0.08588	0.531577	0.005052
a550995-4485181-071925-595_G10.CEL	0.839567	0.096446	0.049621	0.014367
a550995-4485181-071925-595_G11.CEL	0.870092	0.053711	0.060531	0.015666
a550995-4485181-071925-595_G12.CEL	0.577006	0.191365	0.223682	0.007948
a550995-4485181-071925-595_H01.CEL	0.673552	0.277357	0.030555	0.018536
a550995-4485181-071925-595_H02.CEL	0.741481	0.112906	0.138195	0.007418
a550995-4485181-071925-595_H03.CEL	0.838278	0.107954	0.050231	0.003536
a550995-4485181-071925-595_H04.CEL	0.864163	0.07119	0.058818	0.005828
a550995-4485181-071925-595_H05.CEL	0.805663	0.087944	0.095109	0.011284
a550995-4485181-071925-595_H06.CEL	0.868255	0.089343	0.040689	0.001712
a550995-4485181-071925-595_H07.CEL	0.618973	0.281109	0.08728	0.012638
a550995-4485181-071925-595_H08.CEL	0.809766	0.072716	0.110528	0.00699
a550995-4485181-071925-595_H09.CEL	0.243058	0.719252	0.029587	0.008103
a550995-4485181-071925-595_H10.CEL	0.937296	0.016883	0.035706	0.010115
a550995-4485181-071925-595_H11.CEL	0.626607	0.323963	0.044829	0.004601
a550995-4485181-071925-595_H12.CEL	0.717596	0.240415	0.023616	0.018372
a550995-4485181-071925-603_A01.CEL	0.662235	0.270594	0.064962	0.002209
a550995-4485181-071925-603_A02.CEL	0.586104	0.30463	0.103626	0.00564
a550995-4485181-071925-603_A03.CEL	0.557622	0.348286	0.07896	0.015132
a550995-4485181-071925-603_A04.CEL	0.140088	0.786704	0.073198	1e-05
a550995-4485181-071925-603_A05.CEL	0.966691	0.009835	0.001655	0.021819
a550995-4485181-071925-603_A06.CEL	0.778918	0.118626	0.08349	0.018966
a550995-4485181-071925-603_A07.CEL	0.567441	0.385453	0.047096	1e-05
a550995-4485181-071925-603_A08.CEL	0.318632	0.16542	0.508968	0.006979
a550995-4485181-071925-603_A09.CEL	0.661076	0.238865	0.055518	0.044541
a550995-4485181-071925-603_B01.CEL	0.637606	0.271882	0.075237	0.015275
a550995-4485181-071925-603_B03.CEL	0.892321	0.046706	0.047738	0.013235
a550995-4485181-071925-603_B04.CEL	0.88892	0.066723	0.044347	1e-05
a550995-4485181-071925-603_B05.CEL	0.813346	0.075289	0.105215	0.00615
a550995-4485181-071925-603_B06.CEL	0.857217	0.073027	0.069745	1e-05
a550995-4485181-071925-603_B07.CEL	0.607388	0.301836	0.071573	0.019204
a550995-4485181-071925-603_B08.CEL	0.40526	0.530075	0.060083	0.004581
a550995-4485181-071925-603_B09.CEL	0.888278	0.061096	0.050617	1e-05
a550995-4485181-071925-603_B10.CEL	0.488671	0.427983	0.073918	0.009429
a550995-4485181-071925-603_B11.CEL	0.746633	0.167504	0.072198	0.013664
a550995-4485181-071925-603_B12.CEL	0.868278	0.075621	0.032977	0.023124
a550995-4485181-071925-603_C01.CEL	0.648968	0.301863	0.048712	0.000458
a550995-4485181-071925-603_C02.CEL	0.776405	0.089302	0.134282	1e-05
a550995-4485181-071925-603_C03.CEL	0.748942	0.156411	0.086453	0.008193
a550995-4485181-071925-603_C04.CEL	0.724965	0.154062	0.091892	0.02908
a550995-4485181-071925-603_C05.CEL	0.304009	0.671964	0.018552	0.005475
a550995-4485181-071925-603_C06.CEL	0.802011	0.131706	0.066273	1e-05
a550995-4485181-071925-603_C07.CEL	0.855845	0.066092	0.045312	0.03275
a550995-4485181-071925-603_C08.CEL	0.779982	0.115657	0.102139	0.002221
a550995-4485181-071925-603_C09.CEL	0.859753	0.100558	0.039678	1e-05
a550995-4485181-071925-603_C10.CEL	0.956267	0.014518	0.027546	0.001669
a550995-4485181-071925-603_C11.CEL	0.70165	0.175658	0.116042	0.00665
a550995-4485181-071925-603_C12.CEL	0.825377	0.111557	0.042205	0.020861
a550995-4485181-071925-603_D01.CEL	0.820379	0.113775	0.053152	0.012694
a550995-4485181-071925-603_D02.CEL	0.827505	0.057423	0.101516	0.013557
a550995-4485181-071925-603_D03.CEL	0.786573	0.094119	0.036037	0.083271
a550995-4485181-071925-603_D04.CEL	0.793536	0.059399	0.12491	0.022154
a550995-4485181-071925-603_D05.CEL	0.343977	0.521108	0.134905	1e-05
a550995-4485181-071925-603_D06.CEL	0.798185	0.086335	0.110717	0.004763
a550995-4485181-071925-603_D07.CEL	0.745873	0.1685	0.085617	1e-05
a550995-4485181-071925-603_D08.CEL	0.86895	0.077506	0.043366	0.010178
a550995-4485181-071925-603_D09.CEL	0.866133	0.043746	0.063277	0.026844
a550995-4485181-071925-603_D10.CEL	0.969998	0.014083	0.003327	0.012593
a550995-4485181-071925-603_D11.CEL	0.844735	0.061971	0.073731	0.019563
a550995-4485181-071925-603_D12.CEL	0.679609	0.221392	0.062799	0.0362
a550995-4485181-071925-603_E01.CEL	0.476157	0.404792	0.11904	1e-05
a550995-4485181-071925-603_E02.CEL	0.412821	0.545634	0.036582	0.004963
a550995-4485181-071925-603_E03.CEL	0.756865	0.129145	0.097906	0.016084
a550995-4485181-071925-603_E04.CEL	0.551165	0.367429	0.072909	0.008497
a550995-4485181-071925-603_E05.CEL	0.778137	0.153691	0.068162	1e-05
a550995-4485181-071925-603_E06.CEL	0.724436	0.17878	0.078497	0.018287
a550995-4485181-071925-603_E07.CEL	0.84769	0.116633	0.035667	1e-05
a550995-4485181-071925-603_E08.CEL	0.80204	0.123428	0.057044	0.017488
a550995-4485181-071925-603_E09.CEL	0.933161	0.032681	0.014749	0.019408
a550995-4485181-071925-603_E10.CEL	0.906182	0.049291	0.040972	0.003554
a550995-4485181-071925-603_E11.CEL	0.518866	0.452467	0.023199	0.005468
a550995-4485181-071925-603_F01.CEL	0.960715	0.014444	0.003851	0.02099
a550995-4485181-071925-603_F02.CEL	0.878525	0.091413	0.030052	1e-05
a550995-4485181-071925-603_F03.CEL	0.533004	0.275646	0.185058	0.006292
a550995-4485181-071925-603_F04.CEL	0.88675	0.072207	0.010783	0.03026
a550995-4485181-071925-603_F05.CEL	0.70705	0.251103	0.041836	1e-05
a550995-4485181-071925-603_F06.CEL	0.819075	0.096638	0.06819	0.016098
a550995-4485181-071925-603_F07.CEL	0.844755	0.089506	0.043709	0.022029
a550995-4485181-071925-603_F08.CEL	0.697915	0.269384	0.028914	0.003786
a550995-4485181-071925-603_F09.CEL	0.883058	0.055683	0.061249	1e-05
a550995-4485181-071925-603_F10.CEL	0.721603	0.190291	0.088096	1e-05
a550995-4485181-071925-603_F11.CEL	0.647127	0.281147	0.069519	0.002207
a550995-4485181-071925-603_F12.CEL	0.656991	0.217092	0.109324	0.016592
a550995-4485181-071925-603_G01.CEL	0.715568	0.194771	0.080719	0.008942
a550995-4485181-071925-603_G02.CEL	0.863765	0.092279	0.043946	1e-05
a550995-4485181-071925-603_G03.CEL	0.490394	0.4411	0.065469	0.003037
a550995-4485181-071925-603_G04.CEL	0.697227	0.250753	0.05201	1e-05
a550995-4485181-071925-603_G05.CEL	0.970945	1e-05	1e-05	0.029035
a550995-4485181-071925-603_G06.CEL	0.618569	0.285627	0.095793	1e-05
a550995-4485181-071925-603_G07.CEL	0.905036	0.044036	0.034663	0.016265
a550995-4485181-071925-603_G08.CEL	0.728924	0.223022	0.048044	1e-05
a550995-4485181-071925-603_G09.CEL	0.52887	0.417355	0.053765	1e-05
a550995-4485181-071925-603_G10.CEL	0.871715	0.042284	0.003438	0.082562
a550995-4485181-071925-603_G11.CEL	0.623853	0.299911	0.057329	0.018907
a550995-4485181-071925-603_G12.CEL	0.556107	0.391165	0.052553	0.000175
a550995-4485181-071925-603_H01.CEL	0.796577	0.107574	0.070759	0.02509
a550995-4485181-071925-603_H02.CEL	0.887618	0.067028	0.036285	0.009068
a550995-4485181-071925-603_H03.CEL	0.846407	0.085481	0.063441	0.004671
a550995-4485181-071925-603_H04.CEL	0.836896	0.092125	0.05565	0.015329
a550995-4485181-071925-603_H05.CEL	0.422612	0.449092	0.11771	0.010586
a550995-4485181-071925-603_H06.CEL	0.761541	0.142476	0.091346	0.004637
a550995-4485181-071925-603_H07.CEL	0.961856	0.005454	1e-05	0.032681
a550995-4485181-071925-603_H08.CEL	0.861092	0.066911	0.071986	1e-05
a550995-4485181-071925-603_H09.CEL	0.895103	0.045958	0.056625	0.002314
a550995-4485181-071925-603_H10.CEL	0.862078	0.062189	0.075723	1e-05
a550995-4485181-071925-603_H11.CEL	0.801232	0.112323	0.052105	0.03434
a550995-4485181-071925-603_H12.CEL	0.834604	0.069681	0.087153	0.008563
a550995-4488339-081625-606_A06.CEL	0.861525	0.086862	0.036784	0.014828
a550995-4488339-081625-606_A07.CEL	0.933431	0.030812	0.028004	0.007754
a550995-4488339-081625-606_A08.CEL	0.892773	0.052747	0.033028	0.021452
a550995-4488339-081625-606_A09.CEL	0.951939	0.020724	1e-05	0.027327
a550995-4488339-081625-606_A10.CEL	0.926725	0.023731	0.014586	0.034957
a550995-4488339-081625-606_A11.CEL	0.755168	0.133877	0.092348	0.018608
a550995-4488339-081625-606_B02.CEL	0.159753	0.819167	0.02107	1e-05
a550995-4488339-081625-606_B03.CEL	0.865653	0.092897	0.041439	1e-05
a550995-4488339-081625-606_B04.CEL	0.706099	0.268848	0.025043	1e-05
a550995-4488339-081625-606_B05.CEL	0.527762	0.415666	0.053436	0.003136
a550995-4488339-081625-606_B06.CEL	0.82708	0.108763	0.055167	0.008991
a550995-4488339-081625-606_B07.CEL	0.830632	0.107833	0.052478	0.009057
a550995-4488339-081625-606_B08.CEL	0.707911	0.230265	0.061049	0.000775
a550995-4488339-081625-606_B09.CEL	0.843894	0.067248	0.088848	1e-05
a550995-4488339-081625-606_B10.CEL	0.908393	0.029773	0.028306	0.033528
a550995-4488339-081625-606_B11.CEL	0.850964	0.081194	0.065702	0.002141
a550995-4488339-081625-606_B12.CEL	0.538694	0.366123	0.082137	0.013047
a550995-4488339-081625-606_C01.CEL	0.858216	0.064666	0.077109	1e-05
a550995-4488339-081625-606_C02.CEL	0.877631	0.093606	0.016137	0.012626
a550995-4488339-081625-606_C03.CEL	0.82555	0.030471	0.143969	1e-05
a550995-4488339-081625-606_C04.CEL	0.726799	0.128937	0.13067	0.013594
a550995-4488339-081625-606_C05.CEL	0.329751	0.594772	0.073271	0.002206
a550995-4488339-081625-606_C06.CEL	0.802353	0.125939	0.044067	0.027641
a550995-4488339-081625-606_C07.CEL	0.973787	0.004805	1e-05	0.021398
a550995-4488339-081625-606_C08.CEL	0.339272	0.498099	0.141288	0.021341
a550995-4488339-081625-606_C09.CEL	0.24241	0.704073	0.053506	1e-05
a550995-4488339-081625-606_C10.CEL	0.914309	0.031096	0.029502	0.025093
a550995-4488339-081625-606_C11.CEL	0.574784	0.302898	0.11657	0.005748
a550995-4488339-081625-606_C12.CEL	0.463741	0.461833	0.074416	1e-05
a550995-4488339-081625-606_D01.CEL	0.858643	0.114669	0.016479	0.010209
a550995-4488339-081625-606_D02.CEL	0.809727	0.136985	0.026721	0.026567
a550995-4488339-081625-606_D04.CEL	0.701404	0.223237	0.07535	1e-05
a550995-4488339-081625-606_D05.CEL	0.824652	0.02447	0.143272	0.007606
a550995-4488339-081625-606_D06.CEL	0.596935	0.354642	0.042247	0.006177
a550995-4488339-081625-606_D07.CEL	0.816717	0.078385	0.073753	0.031144
a550995-4488339-081625-606_D08.CEL	0.778911	0.160804	0.043605	0.01668
a550995-4488339-081625-606_D09.CEL	0.898988	0.026166	1e-05	0.074836
a550995-4488339-081625-606_D10.CEL	0.845662	0.068764	0.062782	0.022792
a550995-4488339-081625-606_D11.CEL	0.743447	0.188285	0.068258	1e-05
a550995-4488339-081625-606_D12.CEL	0.978691	0.00872	0.00087	0.011719
a550995-4488339-081625-606_E01.CEL	0.87027	0.07189	0.046713	0.011127
a550995-4488339-081625-606_E02.CEL	0.835291	0.107838	0.056862	1e-05
a550995-4488339-081625-606_E03.CEL	0.852534	0.074886	0.07257	1e-05
a550995-4488339-081625-606_E04.CEL	0.512926	0.428253	0.058811	1e-05
a550995-4488339-081625-606_E05.CEL	0.882562	0.060186	0.044381	0.01287
a550995-4488339-081625-606_E06.CEL	0.969165	0.010126	0.003621	0.017088
a550995-4488339-081625-606_E07.CEL	0.849852	0.096686	0.053392	7e-05
a550995-4488339-081625-606_E08.CEL	0.624411	0.273118	0.092366	0.010105
a550995-4488339-081625-606_E09.CEL	0.876401	0.070348	0.053242	1e-05
a550995-4488339-081625-606_E10.CEL	0.459528	0.479874	0.060588	1e-05
a550995-4488339-081625-606_E11.CEL	0.797329	0.08014	0.10494	0.017591
a550995-4488339-081625-606_F01.CEL	0.158488	0.813626	0.021806	0.00608
a550995-4488339-081625-606_F02.CEL	0.91099	0.039471	0.02078	0.028759
a550995-4488339-081625-606_F03.CEL	0.650335	0.274626	0.067579	0.00746
a550995-4488339-081625-606_F04.CEL	0.943439	0.005959	1e-05	0.050591
a550995-4488339-081625-606_F05.CEL	0.833472	0.07183	0.065606	0.029092
a550995-4488339-081625-606_F06.CEL	0.441029	0.496342	0.056315	0.006314
a550995-4488339-081625-606_F07.CEL	0.741303	0.195293	0.057594	0.00581
a550995-4488339-081625-606_F08.CEL	0.811979	0.126375	0.059798	0.001848
a550995-4488339-081625-606_F09.CEL	0.887065	0.023793	0.045723	0.043419
a550995-4488339-081625-606_F10.CEL	0.550742	0.354835	0.073774	0.020649
a550995-4488339-081625-606_F11.CEL	0.79976	0.136047	0.046628	0.017565
a550995-4488339-081625-606_F12.CEL	0.707931	0.233541	0.048464	0.010064
a550995-4488339-081625-606_G01.CEL	0.951493	0.025659	0.014196	0.008653
a550995-4488339-081625-606_G02.CEL	0.641439	0.261665	0.096886	1e-05
a550995-4488339-081625-606_G03.CEL	0.643049	0.277279	0.062758	0.016913
a550995-4488339-081625-606_G04.CEL	0.362815	0.522627	0.099523	0.015035
a550995-4488339-081625-606_G05.CEL	0.783618	0.177959	0.035378	0.003046
a550995-4488339-081625-606_G06.CEL	0.940553	0.022052	0.000246	0.037149
a550995-4488339-081625-606_G07.CEL	0.911943	0.047313	0.037358	0.003386
a550995-4488339-081625-606_G08.CEL	0.341972	0.583013	0.068573	0.006442
a550995-4488339-081625-606_G09.CEL	0.792241	0.145318	0.041338	0.021103
a550995-4488339-081625-606_G10.CEL	0.897371	0.060012	0.013283	0.029333
a550995-4488339-081625-606_G11.CEL	0.459413	0.46168	0.078897	1e-05
a550995-4488339-081625-606_G12.CEL	0.584662	0.342129	0.061923	0.011285
a550995-4488339-081625-606_H02.CEL	0.909854	0.036006	0.053333	0.000807
